# Supplementary material for: Interventions to increase follow-up of abnormal cervical cancer screening results: A systematic literature review and meta-analysis
Source: PLoS One. 2024 Feb 21;19(2):e0291931. doi: 10.1371/journal.pone.0291931 (PMC10880967; doi:10.1371/journal.pone.0291931)
Supplement: S2 File — (XLSX) [file pone.0291931.s003.xlsx]

## Sheet: Data extraction all articles
Covidence #	Study ID	Reason from exclusion from Meta analysis	Year	Program name	Title	Study Title	Lead author contact details	Study aim	Start Date	End Date	intervention duration (years)	Study location	Geographic location	Study setting	Study Design	Summarized study design	Type of abnormal screening result	Main outcome definition	Effectiveness measure	Intervention group	Invervention 2	Control group	Signifiance values (p-values, CI)	N	Time of follow up adherence	Population type	Type of abnormal results	Type of intervention (mechanism of action)	Explain the intervention approach further	Complexity	Intervention delivery	Target	Use of patient navigation?	What was the main conclusion of the study?	Were there any challenges identified?	If challenges, explain	RISK OF BIAS ASSESMENT FOR COHORT STUDIES	SELECTION (4)	Representativeness of the Exposed Cohort	Selection of the Non-Exposed Cohort	Ascertainment of Exposure	Demonstration That Outcome of Interest Was Not Present at Start of Study	COMPARABILITY: Comparability of Cohorts on the Basis of the Design or Analysis (2)	Study control for the most important factors (Age, SES, education, language)	Study control for any additional factors (Mode of intervention)	OUTCOME (3)	Assessment of Outcome	Was Follow-Up Long Enough for Outcomes to Occur	Adequacy of Follow Up of Cohorts
75	Cardini 2001	Excluded because they don't have a control group.	2001		Low-income minority women at risk for cervical cancer: a process to improve adherence to follow-up recommendations	Low-Income Minority Women at Risk for Cervical Cancer: A Process to Improve Adherence to Follow-Up Recommendations	Richard M. Grimes, PhD, Univ. of Texas School of Public Health, RAS 319, PO Box 20186, Houston, TX 77225; tel. 713-500-9195; fax 713-500-9171; e-mail <rgrimes@sph.uth.tmc.edu>.	Evaluate process and performance of a centralized process for notifying and setting up follow-up appointments for women with abnormal Pap smears.	February, 1996	August, 2000	4.5	United States	Urban	Clinic	Other: Retrospective study of two subpopulations: women with ASCUS/AGCUS and women with HGSIL	Cohort study	Pap smear	1. Completion of any follow up visit	Of the 737 women with ASCUS/LGSIL, 422 (57.3%) appeared for care within the nine-month time frame. Of the 249 women with HGSIL/AGCUS, 185 (74.3%) were seen within the time period.	NA		NA	Does not have a control group	1216	4-6 months	Low-income	Only cervix cancer	Behavioral (addressing changes in follow up behavior such as appointment remainders)	This is a centralized process for notifying and setting up follow-up appointments for women with abnormal Pap smears who are clients of HDHHS health centers. Faculty and a student from the University of Texas School of Public Health and HDHHS personnel jointly conducted a study to evaluate the process and performance of the system.	Single intervention	Combination	Patients	No	A centralized patient follow-up process for women at risk of cervical cancer was able to exceed the effectiveness measures that had been established for contact (95.6% for ASCUS/LGSIL and 97.9% for HGSIL/AGCUS) and appointment setting (79.% for ASCUS/LGSIL and 85.5% for HGSIL/AGCUS). Follow-up compliance (61.5%) for all of the scheduled patients also met the performance cut-off points. However, w…	Yes	Only presenting compliance in attending visits for the overall population using the system. No comparison group.			1	0	1	1		0	0		1	0	0
660	Engelstad 2005		2005		The effectiveness of a community outreach intervention to improve follow-up among underserved women at highest risk for cervical cancer	The effectiveness of a community outreach intervention to improve follow-up among underserved women at highest risk for cervical cancer	Linda P. Engelstad, M.D. Fax: +1 510 535 7369. E-mail address: lengelstad@acmedctr.org (L.P. Engelstad).	Design and evaluate a community outreach intervention to locate women with an abnormal Pap test and facilitate follow-up for low-income women in a public hospital setting.	September, 1999	August, 2001	2	United States	Urban	Hospital	Randomized controlled trial	Randomized Trial	Pap smear	1. Completion of any follow up visit	Women in the intervention group were much more likely to obtain timely follow-up at Highland Hospital than were those in the control group (61% vs. 32%, P = 0.001)	61% follow up		32% follow up	0.001	348	4-6 months	Low-income	Only cervix cancer	Behavioral (addressing changes in follow up behavior such as appointment remainders)	The intervention consisted of a centralized computerized tracking follow-up system and outreach with tailored counseling (by screening behavior, coping and consumer skills, attitudinal and access barriers) provided to women in person by CHAs.	Multi-component	Combination	Providers	Yes	An outreach intervention is highly effective at increasing follow-up of abnormal Pap smears in a public hospital setting. Institutions offering cervical cancer screening to low-income, high-risk women should consider the use of outreach workers to reduce loss to follow-up.	Yes	The extent of the intervention is not well explained in terms of what barriers to follow-up were the CHAs addressing. Tracking was barely mentioned, but it could perhaps be an important factor for appropriate follow up
1679	Mutyaba 2009		2009		Male partner involvement in reducing loss to follow-up after cervical cancer screening in Uganda	Male partner involvement in reducing loss to follow-up after cervical cancer screening in Uganda	Twaha Mutyaba, Department of Obstetrics and Gynecology, Makerere University, Kampala, Uganda	To evaluate the efficacy of male partner involvement in reducing loss to follow-up among women in Uganda referred for colposcopy after a positive cervical cancer-screening test.	February, 2007	November, 2008	2	Uganda	Not stated	Clinic	Non-randomized interventional trial	Non-randomized interventional trial	Other: VIA/VILI	1. Completion of any follow up visit	Women in the intervention group were more likely to return for colposcopy appointments (odds ratio 2.8; 95% confidence interval, 1.9â€“3.9).	0.84		0.66	<0.001	5094	1-3 months	Undefined	Only cervix cancer	Behavioral (addressing changes in follow up behavior such as appointment remainders)	The intervention was a letter addressed to the male partner, in addition to the standard routine. The women were told about the contents of the letter, which they were asked to deliver to their male partner; intention-to-treat analysis was used. The letter informed the male that his partner had a condition requiring further evaluation and requested that he offer her assistance in returning within…	Single intervention	Letter	Family members	No	Male partner involvement significantly reduced loss to follow-up among women referred for colposcopy.	No
2109	Dupuis 2010		2010		Tracking abnormal cervical cancer screening: evaluation of an EMR-based intervention	Tracking Abnormal Cervical Cancer Screening: Evaluation of an EMR-Based Intervention	Elizabeth A. Dupuis, MD; Womenâ€™s Health Unit, Section of General Internal Medicine, Evans Department of Medicine, and Womenâ€™s Health Interdisciplinary Research Center, Boston University School of Medicine, 801 Massachusetts Avenue, Suite 470, Boston, MA 02118, USA (e-mail: Elizabeth.Dupuis@bmc.org).	Develop and evaluate an electronic tracking system to improve follow-up of abnormal Pap tests.	December, 2004	June, 2008	3.5	United States	Urban	Clinic	Retrospective chart review (Cohort-like)	Cohort study	Pap smear	2. Diagnostic resolution	Controlling for type of abnormality and practice location, the adjusted mean time to resolution decreased significantly from 108 days (confidence interval, CI 105â€“112 days) in the pre-intervention period to 86 days (CI 81â€“91 days). After multivariate adjustment for type of Pap abnormality and practice location, subjects in the post-intervention period were significantly more likely to ever ac…	0.97		0.93	0.2	206	7-12 months	Low-income	Only cervix cancer	Behavioral (addressing changes in follow up behavior such as appointment remainders)	This is a tracking system within the Electronic Medical Record to improve adequate follow-up of abnormal Pap tests	Single intervention	Other: Embedded within EMR	Providers	No	Our study cannot demonstrate that with follow up, we directly avoided cases of invasive cervical cancer. However, we show that in an at-risk urban population, an automated, EMR-based tracking system reduced the time to resolution, and increased the number of women who achieved diagnostic resolution.	Yes	This is a very small study, the results are difficult to generalize and the follow up time was not the same as the pre-intervention analysis (24 month pre intervention and 12 months post intervention).			1	0	1	1		1	0		1	1	0
2712	Battaglia 2012		2012	Boston Patient Navigation Research Program	Boston patient navigation research program: The impact of navigation on time to diagnostic resolution after abnormal cancer screening	Boston Patient Navigation Research Program: The Impact of Navigation on Time to Diagnostic Resolution after Abnormal Cancer Screening	Tracy A. Battaglia, Boston University School of Medicine, 801 Massachusetts Avenue, Crosstown 1st Floor, Boston, MA 02118. Phone: 617-638-8036; Fax: 617-638-8096; E-mail: Tracy.Battaglia@bmc.org	Effectiveness study to assess the impact of patient navigation under usual clinical practice on resolution of abnormal breast and cervical cancer screening results	2004-2005	2007-2008	4	United States	Urban	Clinic	Other: Multi-center trial	Non-randomized interventional trial	Pap smear	2. Diagnostic resolution	At the intervention sites 39% of subjects achieved diagnostic resolution at 60 days in comparison to 27% at the control sites. Also, median days of resolution decreased from 110 in baseline vs 76 in intervention period.	87.9%	Intervention period = 80% Baseline period = 78.6%, P=0.64	0.791	0.0008	4038	1-3 months	Undefined	Cervix cancer and breast cancer	Behavioral (addressing changes in follow up behavior such as appointment remainders)	Quasi-experimental intervention across 6 federally qualified inner-city community health centers targeting women with breast and cervical cancer screening abnormalities. The program is a clinical effectiveness study of patient navigation as a new standard of care. Patient navigators used care management model to identify and address barriers to care.	Single intervention	Combination	Patients	Yes	This study documents a benefit of patient navigation on time to diagnosis among a racially/ethnically diverse inner city population.	Yes	Might have some clustering issues (within clinics) in the study design and also is not generalization to rural settings or other regions of the country.
5389	DeSalvo 2018	Excluded from meta because of being part of Ohio patient looking at older adults and they didn’t provide numbers to calculate the proportions	2018	Ohio Patient Navigation Research Program	Characterizing Time to Diagnostic Resolution After an Abnormal Cancer Screening Exam in Older Adult Participants in the Ohio Patient Navigation Research Program	Characterizing Time to Diagnostic Resolution After an Abnormal Cancer Screening Exam in Older Adult Participants in the Ohio Patient Navigation Research Program	Electra D. Paskett, Comprehensive Cancer Center, The Ohio State University, 1590 N. High St., Suite 525, Columbus, OH 43201, USA. Email: electra.paskett@osumc.edu	Test the effectiveness of a patient navigation intervention to reduce time to diagnostic resolution among older adults age â‰¥ 65 years versus those <65 years with abnormal breast, cervical, or colorectal cancer screening exams participating in the Ohio Patient Navigation Research Program (OPNRP).	2006	2008	2	United States	Urban	Clinic	Other: Group-randomized Nested Cohort Design	Randomized Trial	Other: Abnormal breast, cervical and colorectal cancer screening	3. Time to definite diagnosis	127% higher resolution of abnormal results in experimental group than in the control group	NA		NA	HR 1.19 [0.75-1.88, p= .4591 at 3 months and HR 1.88 [1.17, 3.01] p=.0089 at 6 months.	862	4-6 months	Other: Patients older than 65 years of age	Cervix cancer, breast cancer and colorectal cancer	Behavioral (addressing changes in follow up behavior such as appointment remainders)	Participants in PN clinics interacted with one of the three trained lay patient navigators employed through the university. First, the assigned patient navigator contacted each participant through phone or in person within 5 days of the assignment. Second, the patient navigator identified each participantâ€™s barriers to care by directly asking for barriers and going through a barrier checklist w…	Single intervention	Combination	Patients	Yes	The time to diagnostic resolution decreased at a significantly faster rate among older adult participants in the PN arm compared with those in the usual care arm. PN did not significantly improve the likelihood of diagnostic resolution within 60 days after an abnormal cancer screening exam in either the older (odds ratio [OR] = 1.07, p = .92) or younger (OR = 1.12, p = .68) age groups	Yes	The data analyzed is not stratified by abnormal screening diagnosis of breast vs cervical vs colorectal.
5508	Kupets 2018		2018	Cervical cytology results correspondence program	Impact of patient directed cytology results correspondence program on appropriate management of high grade cytology	Impact of Patient-Directed Cytology Results Correspondence Program on Follow-Up of High-Grade Pap Tests	Dr. Rachel Kupets, Division of Gynecologic Oncology, Department of Obstetrics and Gynecology, Sunnybrook Health Sciences Centre, Toronto, ON. rachel.kupets@sunnybrook.ca	This study evaluated the impact of a patient-directed cytology results correspondence program on followup of HG Pap tests among at-risk women aged 21 to 69 in Ontario.	2014	2016	2	Canada	Not stated	Other: Population-based in the Province of Ontario	Cohort study	Cohort study	Pap smear	1. Completion of any follow up visit	The follow-up rate in the intervention group was 86.2% compared with 81.0% in the non-intervention group.	0.862		0.81	0	13975	4-6 months	Undefined	Only cervix cancer	Behavioral (addressing changes in follow up behavior such as appointment remainders)	The intervention was a cytology result letter informing women of their Pap test result and encouraging them to contact their health care provider to seek follow-up treatment.	Single intervention	Letter	Patients	No	This study found that women who received a results letter were 50% more likely to undergo follow-up evaluation and treatment compared with women in the non-intervention group.	Yes	There was a difference in follow-up rates for the different abnormality groups (for example low-grade vs high-grade)			1	0	1	1		1	1		1	1	1
6195	Kristiansen 2019		2019		Direct notification of cervical cytology results to women improves follow-up in cervical cancer screening - A cluster-randomised trial	Direct notification of cervical cytology results to women improves follow-up in cervical cancer screening - A cluster-randomised trial	Bettina KjÃ¦r Kristiansen, Research Unit for General Practice, Department of Public Health, Aarhus University, 8000 Aarhus, Denmark	Investigate the effect of direct notification of cervical cytology results on follow-up rates.	2013	2014	1	Denmark	Not stated	Other: Population level intervention	Other: Cluster-randomized trial	Randomized Trial	Pap smear	1. Completion of any follow up visit	Among the women with the most severe cervical cytology diagnoses who are recommended gynaecological follow-up within 3 months, the percentage without timely follow-up was 15.1% in the intervention group and 19.5% in the control group (prevalence difference: âˆ’0.04 (95%CI: âˆ’0.07; âˆ’0.02)). Improved timely follow-up was also observed for women with a recommendation to have follow-up performed a…	0.849		0.805	*significant, bot not specified ( Prevalence difference -0.04 (-0.07; -0.02)	11833	7-12 months	Undefined	Only cervix cancer	Behavioral (addressing changes in follow up behavior such as appointment remainders)	All women listed with intervention general practices received a direct notification of the cytology result by postal letter. An SNOMEDcode algorithm determined which combinations of SNOMED-codes that were allowed for a woman to receive a specific type of result notification (see Appendix A). The woman's current address was obtained from the Danish Civil Registration System, and dates and diagnost…	Single intervention	Letter	Patients	No	This study found that direct notification of cervical cytology results delivered by postal letter to women who are in need of follow-up increased the absolute proportion of women with timely follow-up by approximately four percentage points (PD: âˆ’0.04 (âˆ’0.07; âˆ’0.02)), and that it worked well in all the investigated sociodemographic groups. Still,>30% of all intervention women had received n…	Yes	Study non generalizable to other settings
4140	Sanderson 2015		2015		Results of a health education message intervention on HPV knowledge and receipt of follow-up care among Latinas infected with high-risk human papillomavirus	Results of a Health Education Message Intervention on HPV Knowledge and Receipt of Followâ€‘up Care among Latinas Infected with Highâ€‘ risk Human Papillomavirus	MAUREEN SANDERSON is associated with the School of Graduate Studies and Research Meharry Medical College, Nashville, TN and the Department of Family and Community Medicine, Meharry Medical College, Nashville, TN.	The objective of the present study was to evaluate the effect of a health messaging intervention on receipt of follow-up care among high- risk HPV infected Latinas living on the Texas- Mexico border.	April, 2006	May, 2008		United States	Not stated	Clinic	Randomized controlled trial	Randomized Trial	HPV screening	1. Completion of any follow up visit		0.957		0.968	0.58	373	12+ months	Racial minorities	Only cervix cancer	Cognitive (educational activities offering new information or knowledge)		Single intervention	Letter	Patients	No	The HPV knowledge of nearly all women had increased greatly, but only two- thirds of women reported they had received follow-up care within one year of diagnosis regardless of additional health education messaging. Our findings suggest that, regardless of type of health education messaging, Latinas living on the Texas- Mexico border are aware that follow-up care is recommended, but they may not r…	Yes	Follow-up care was based on womenâ€™s reports of their health care providersâ€™ recommendations at baseline for follow-up diagnostic procedures, treatments and recommendations. There was no statistical difference in follow up rates (reported) between the two groups
598	Tomlinson 2004		2004		Does improving communication and information for women increase attendance at colposcopy in an inner city clinic? A randomised controlled trial	Does improving communication and information for women increase attendance at colposcopy in an inner city clinic? A randomised controlled trial	A. Tomlinson, The Academic Unit of Obstetrics and Gynaecology, St Mary's Hospital, Manchester, UK	To establish whether information leaflets and appointment reminders improve attendance for diagnostic colposcopy.	2001	1905-06-23		United Kingdom	Urban	Clinic	Randomized controlled trial (pragmatic randomized)	Randomized Trial	Pap smear	1. Completion of any follow up visit	Default in the intervention arm was 18% compared to 35% in the control arm (defined by attendance to colposcopy appointments).	0.82		0.65	*significant, but not specified (95% CI 0.091-0.242 (9% - 24%) SE of difference 0.03 SE 1.96	500	Not stated	Undefined	Only cervix cancer	Combined strategies (different computations of first three)	Women referred for colposcopy were sent a comprehensive information leaflet with their appointment details and additionally were sent reminder letters regarding their appointment 7-10 days prior to their appointment date.	Single intervention	Letter	Patients	No		No	The detailed leaflet had a significant benefit in reducing the default rate for colposcopy attendance in the control and intervention groups 35% vs 18%, 95% CI 0.091-0.242
2935	Miller 2013		2013	Computer-assisted telephone interview (CATI) system	Tailored telephone counseling to improve adherence to follow-up regimens after an abnormal pap smear among minority, underserved women	Tailored telephone counseling to improve adherence to follow-up regimens after an abnormal pap smear among minority, underserved women	Suzanne Miller, Department of Psychosocial and Behavioral Medicine, Fox Chase Cancer Center/Temple University Health System, USA	Explore the impact of a tailored telephone counseling intervention on increasing follow-up adherence after an abnormal Pap smear result among low-income, minority women, which may reduce cervical cancer disparity.	May, 2006	June, 2010	3	United States	Urban	Clinic	Randomized controlled trial	Randomized Trial	Pap smear	1. Completion of any follow up visit	The telephone counseling group showed greater adherence to follow-up recommendations than did the combined other two groups (p < 0.05). The adherence rates of the combined group vs. telephone group were: 63.76% vs. 75.41% for initial colposcopy (p > 0.05), 55.56% vs. 70.00% for 6-month follow-up (p > 0.05), and 56.36% vs. 62.96% for 12-month follow-up (p > 0.05).	0.7541		0.6376	0.1027	211	7-12 months	Low-income	Only cervix cancer	Combined strategies (different computations of first three)	Participants randomized to either of the two intervention conditions received Enhanced Standard Care as described above and a cognitive affective barriers intervention. Participants who were randomized to the Tailored Telephone Intervention were administered the initial telephone-delivered barriers counseling protocol, immediately after the baseline and barriers assessments. Participants randomiz…	Single intervention	Phone call	Patients	No	Tailored telephone barriers counseling improves adherence to initial colposcopy, as well as to longer-term medical follow-up, among low-income, inner-city women.	Yes
3306	Breitkopf 2014		2014		Intervention to improve follow-up for abnormal Papanicolaou tests: A randomized clinical trial	Intervention to Improve Follow-Up for Abnormal Papanicolaou Tests: A Randomized Clinical Trial	Carmen Radecki Breitkopf, Department of Health Sciences Research, Mayo Clinic, 200 First Street SW, Rochester, MN 55905. E-mail: radeckibreitkopf.carmen@mayo.edu	Evaluate the effect of a theory-based, culturally targeted intervention on adherence to follow-up among low-income and minority women who experience an abnormal Pap test.	2006-06-01	2010-11-30	4.5	United States	Not stated	Clinic	Multi-site randomized controlled trial	Randomized Trial	Pap smear	1. Completion of any follow up visit	Adherence rates: 60% in intervention group, vs 54% in active controls and 58% in standard of care group. p=0.73	0.6	0.54	0.58	0.73	5,049. Included in the ITT analysis were only 299 women	12+ months	Other: Combination of minorities and low SES	Only cervix cancer	Combined strategies (different computations of first three)	Message, delivered verbally to patients at time of notification of an abnormal Pap test. The intervention message contained information regarding knowledge/skills, importance/salience, environmental constraints, normative influences, and expectancies/beliefs about attending follow-up. The	Single intervention	Combination	Patients	No		Yes	There were no statistical differences between the intervention group, active control group and the control groups.
6660	Linde 2020		2020		Effectiveness of One-Way Text Messaging on Attendance to Follow-Up Cervical Cancer Screening Among Human Papillomavirus-Positive Tanzanian Women (Connected2Care): Parallel-Group Randomized Controlled Trial	Effectiveness of One-Way Text Messaging on Attendance to Follow-Up Cervical Cancer Screening Among Human Papillomavirusâ€“Positive Tanzanian Women (Connected2Care): Parallel-Group Randomized Controlled Trial	Ditte S Linde, MScPH, PhD Department of Clinical Research University of Southern Denmark KlÃ¸vervÃ¦nget 10, 10th Fl Odense, 5000 Denmark Phone: 45 61666564 Email: dsondergaard@health.sdu.dk	This study aimed to determine if one-way text messages improved attendance to a 14-month follow-up cervical cancer screening among HPV-positive women.	August, 2015	July, 2017	2	Tanzania	Not stated	Hospital	Multi center: Randomized controlled trial (parallel group)	Randomized Trial	HPV screening	1. Completion of any follow up visit	In the intervention group, 24.0% (84/350) women attended their follow-up screening, and in the control group, 23.8% (80/335) women attended their follow-up screening (risk ratio 1.02, 95% CI 0.79-1.33).	0.24		0.238	risk ratio 1.02, 95% CI 0.79-1.33	705	12+ months	Undefined	Only cervix cancer	Combined strategies (different computations of first three)	Multicenter study to send reminders after positive HPV test results. The intervention group received one-way text messages, and the control group received no text messages. Over a period of 10 months, 10 health educative messages, and 5 reminders were sent to the women in the intervention group. The health educative messages were sent once a month and contained information about screening, risk f…	Single intervention	App or SMS	Patients	No	Attendance to a health provider-initiated follow-up cervical cancer screening among HPV-positive women was strikingly low, and one-way text messages did not improve the attendance rate. Implementation of rapid HPV testing as a primary screening method at the clinic level entails the challenge of ensuring a proper follow-up of women.	No
3869	Charlot 2015	Excluded from Meta because of part of same boston patient navigation just secondary analysis	2015	Boston Patient Navigation Research Program	Impact of patient and navigator race and language concordance on care after cancer screening abnormalities	Impact of Patient and Navigator Race and Language Concordance on Care After Cancer Screening Abnormalities	Marjory Charlot, MD, Boston University School of Medicine, 650 Albany Street, EBRC Suite 406, Boston MA 02118; Fax: (617) 638-7530; marjory.charlot@bmc.org	Examine the effects of patient and navigator race and language concordance on time to diagnosis of cancer screening abnormalities	2007-01-01	2008-12-31	2	United States	Not stated	Clinic	Other: Secondary data analysis, Nested within the Boston Patient Navigation Research Program	Secondary analysis of data	Pap smear	3. Time to definite diagnosis	In the stratified multivariate analysis, minority patients who had race-concordant navigators, compared with patients within the same minority group who had race-discordant navigators, had timelier resolu- tion of their screening abnormalities (Table 4). Hispanic patients who had Hispanic navigators, compared with Hispanic patients who had non-Hispanic navigators, had an 80% greater likelihood of…	Race strata: 1.23 (0.99-1.53) Language strata: 1.46 (1.18-1.80)		Race strata: 1.00 Language strata: 1.00	Only statistically significant for language concordance	602	12+ months	Racial minorities (black)	Cervix cancer and breast cancer	Combined strategies (different computations of first three)	The navigators identified and documented barriers to care, developed individual plans to address barriers, and followed women to the diagnostic resolution of their cancer screening abnormality or to treatment initiation if they had been diagnosed with cancer. The initial navigator interaction with a patient occurred by telephone after the patient had been informed of an abnormal cancer screening …	Single intervention	Combination	Patients	Yes	Patient navigator race and language concordance improved the timeliness of care in a minority population. Patient navigators who are racially/ethnically diverse and multilingual may help address barriers to care and improve cancer outcomes for low-income minorities.	Yes	The effect of navigator race concordance had a negative association for white patients. The subgroup analysis of Spanish speakers, which was the only subgroup with sufficient sample size to conduct a subgroup analysis, specifically demonstrated a benefit from language concordance among those with cervical cancer screening abnormalities.			1	1	1	1		1	1		1	1	1
2430	Clark 2011		2011	Women's Health Demonstration Project (WHDP) by the Boston REACH coallition	Case management intervention in cervical cancer prevention: the Boston REACH coalition women's health demonstration project	Case Management Intervention in Cervical Cancer Prevention: The Boston REACH Coalition Womenâ€™s Health Demonstration Project	Cheryl R. Clark, Center for Community Health and Health Equity, Brigham and Womenâ€™s Hospital	Evaluate correlation between exposure to case management intervention and having timely follow-up of abnormal Paps (as well as achieving regular screening).	January, 2002	February, 2007	5	United States	Urban	Other: Primary care settings	Prospective cohort study	Cohort study	Pap smear	1. Completion of any follow up visit	49% of women received appropriate follow up during case management in comparison to 46% before case management	0.49		0.45	0.68	732	12+ months	Racial minorities	Only cervix cancer	Combined strategies (different computations of first three)	5 year intervention created by the Boston REACH Coalition for case management for Black women in primary care settings	Multi-component	Combination	Patients	Yes	Exposure to case management was associated with regular Pap smear screening among women who recently engaged in screening. Future research should focus on systems changes to address social determinants of health, including strategies to facilitate screening for Black women without social support for childcare. To improve follow-up of abnormal results, financial access to care should be addressed.	Yes	Longitudinal study, however lack of control group. Follow up of abnormal results was only one of three study aims.			1	1	1	1		1	0		1	1	1
2773	Dunn 2013		2013		Improved adherence to colposcopy through nurse-led telephone counselling and multifaceted patient support	Improved Adherence to Colposcopy Through Nurse-Led Telephone Counselling and Multifaceted Patient Support	Sheila Dunn, MD, MSc, CCFP(EM), FCFP, Department of Family and Community Medicine, University of Toronto, Toronto O	This study examined whether this program was associated with improved adherence to the first colposcopy visit after an abnormal Papanicolau smear among a high needs population and to examine other factors related to non-adherence	January, 2007	September, 2010	3.6	Canada	Urban	Clinic	Retrospective chart review (Cohort-like)	Cohort study	Pap smear	1. Completion of any follow up visit	13% vs 4% non-adherence comparing pre intervention to post-intervention	0.96		0.87	0.001	685	4-6 months	Low-income	Only cervix cancer	Combined strategies (different computations of first three)	Colposcopy clinic in an urban clinic for low-income women. This service model uses a family physician colposcopist and a colposcopy nurse who provides pre-visit counselling, telephone reminders, patient-tailored ongoing support during the diagnostic process, and tracking of missed appointments.	Single intervention	Combination	Patients	Yes	On univariable analysis, non-adherence to initial colposcopy was 13% in the pre-group, compared with 4% in the post-group (P<0.001). Parity and gravidity, lack of insurance, and Pap screening performed during an abortion visit were also significantly associated with non-adherence	Yes	It is unclear to me if the intervention described of having a nurse-led telephone counseling was the key to success or if it was related to the fact that patients were referred out before the intervention and the on-site clinic was the main success factor. Additionally, the results are not broadly generalizable.			0	0	1	1		1	1		1	1
191	Ell 2002		2002		Abnormal cervical screen follow-up among low-income Latinas: Project SAFe	Abnormal Cervical Screen Follow-Up among Low-Income Latinas: Project SAFe	School of Social Work, University of Southern California, MRF 214 (MC 0411), Los Angeles, CA 90089-0411, USA.	assess for and intervene in response to a variety of potential personal and systems barriers to follow-up adherence.	December, 1998	October, 2000	2	United States	Urban	Other: Public screening, diagnostic and treatment center serving low-income women in Los Angeles	Other: Non specified observational study with direct costs of intervention also calculated.	Cohort study	Pap smear	1. Completion of any follow up visit	95% vs 70% only for women with LSIL	LSIL= 83% HSIL= 93%		LSIL= 58% HSIL= 67%	0.02 0.01	196	12+ months	Racial minorities	Only cervix cancer	Combined strategies (different computations of first three)	A peer counselor and master's degree social worker addressed multiple psychosocial and systems navigation problems including knowledge, attitudes, psychosocial, psychological, systems communication and resource access	Multi-component	Combination	Patients	Yes	SAFe appears highly acceptable to women and may significantly enhance medical care management following an abnormal cervical screen for a carefully targeted group of women at risk for suboptimal follow- up adherence.	Yes	Lack of clear definition of study design, the comparison group is statistically different in nature than the intervention group. Small sample size because women could not be located to invite them to participate in the study.			1	0	1	1		0	0		1	0	0
88	Engelstad 2001		2001	CARE: Cancer Awareness Research and Education	Abnormal Pap smear follow-up in a high-risk population	Abnormal Pap Smear Follow-Up in a High-Risk Population	Alameda County Medical Center (Highland Hospital Campus), Oakland California 94602; Northern California Cancer Center, California	Evaluate the efficacy of an aggressive follow-up strategy to increase the proportion of low-income women who receive follow-up for Pap smear abnormalities found in an Emergency Department of a public hospital	October, 1993	June, 1995	1.7	United States	Not stated	Emergency room	Randomized controlled trial	Randomized Trial	Pap smear	1. Completion of any follow up visit	65% in intervention, vs 41% in control group. p=0.012. Follow up at 18 months was 50% in intervention, vs 19% in control group. p=0.001	65% follow up within 6 months		41% follow up within 6 months	0.012	108	12+ months	Low-income	Only cervix cancer	Combined strategies (different computations of first three)	Three components: case management, computerized tracking and universal colposcopy.	Multi-component	Combination	Patients	Yes		Yes	Randomization was not successful, there was a statistical difference of health insurance between the two arms.
3532	Freund 2014	Excluded because this is a secondary data analysis and they only provide unadjusted % for the different centers	2014	Patient Navigation Research Program multiple centers	Impact of patient navigation on timely cancer care: the Patient Navigation Research Program	Impact of Patient Navigation on Timely Cancer Care: The Patient Navigation Research Program	Karen M. Freund, MD, MPH, Institute for Clinical Research and Health Policy Studies, Tufts Medical Center/ Tufts University School of Medicine, 800 Washington St, #63, Boston, MA 02111 (e-mail: kfreund@tuftsmedicalcenter.org).	Present theof the two primary outcomes of the PNRP (patient navigation research program) trial: 1) time from abnormal screening to diagnostic resolution and 2) time to initiation of treatment after a diagnosis of cancer or precancerous lesion	2007	2010	3	United States	Not stated	Other: The majority of the sites were community health centers, in addition to several outpatient practice settings within and outside of safety-net hospitals. Most sites cared for primarily patients who were low income, uninsured or publically insured, and from racial and ethnic minority populations	Other: Multi-center trial	Secondary analysis of data	Pap smear	2. Diagnostic resolution	There was no benefit during the first 90 days of care, but a benefit of navigation was seen from 91 to 365 days for both diagnostic resolution (aHR = 1.51; 95% confidence interval [CI] = 1.23 to 1.84; P < .001)) and treatment initiation (aHR = 1.43; 95% CI = 1.10 to 1.86; P < .007).	NA		NA	aHRs for centers A, B, E, F A= 1.39 [1.11, 1.74]. P=0.004 B=2.16 [1.63,2.86). P=0.0001 E=1.05 [0.83, 1.33]. P=.699 F=1.03 [.75,1.42]. P=.859	3039	12+ months	Undefined	Cervix cancer and other	Combined strategies (different computations of first three)	Patient navigators developed individualized strategies to address barriers to care, with the focus on preventing delays in care	Single intervention	Combination	Patients	Yes	Both diagnostic evaluation and cancer treatment were initiated earlier in the navigator arm compared with the control arm from 91 to 365 days of observation, but not in the first 90 days.Our finding of no benefit of patient navigation in the first 90 days may reflect the time required to connect navigators with participants.	Yes
4369	Luckett 2015		2015	Patient Navigation Program	Effect of patient navigator program on no-show rates at an academic referral colposcopy clinic	Effect of patient navigator program on no-show rates at an academic referral colposcopy clnic	Rebecca Luckett, Department of Obstetrics and Gynecology, Brigham and Women's Hospital, Boston, Massachusetts	Evaluate the impact of a patient navigator program on the clinical no-show rate at a pap smear evaluation clinic in Boston, MS.	January, 2006	December, 2013	8	United States	Urban	Hospital	Cohort study	Cohort study	Pap smear	1. Completion of any follow up visit	49.7% no-show rate vs 29.5% in the pre-study period vs study period	0.705		0.533	0.001	4199	Not stated		Only cervix cancer	Combined strategies (different computations of first three)	Single navigator hired to reach out to patients with education and navigation support if they were identified as high need or if they self-reported some barriers for attending follow up visits.	Single intervention	Combination	Patients	Yes	Patient navigation helps with decreasing no-show rates and increase compliance with cervical cancer screening and treatment in a tertiary care referral institution.	Yes	Lack of systematic definition of the outcome.			1	0	1	1		1	0		0	1	1
2347	Markossian 2012		2012	Chicago Patient Navigation Research Program	Follow-up and timeliness after an abnormal cancer screening among underserved, urban women in a patient navigation program	Follow-Up and Timeliness After an Abnormal Cancer Screening Among Underserved, Urban Women in a Patient Navigation Program	Talar W. Markossian, Jiann-Ping Hsu College of Public Health, Georgia Southern University, 501 Forest Drive, P.O. Box 8015, Statesboro, GA 30460. Phone: 912-478-7901; Fax: 912-478-0171; E-mail: tmarkossian@georgiasouthern.edu	Evaluate the efficacy of a Chicago-based cancer patient navigation program developed to increase the proportion of patients reaching diagnostic resolution and reduce the time from abnormal screening test to definitive diagnostic resolution among low-income, minority women.	October, 2005	March, 2010	4.2	United States	Urban	Other: Hospitals and FQHCs in Chicago	Non-randomized, controlled trial	Non-randomized interventional trial	Pap smear	3. Time to definite diagnosis	52.4% vs 24.9% of women reached diagnostic resolution in the navigation group in comparison to the control group by 60 days	NA		NA	From days 31 through 365, compared with controls, navigated women had shorter time to diagnostic resolution (aHR 2.31, CI 1.75–3.06, P < 0.0001)	545	1-3 months	Other: Low-income and racial minorities	Cervix cancer and breast cancer	Combined strategies (different computations of first three)	CCNP had 4 major components including identifying and recruiting patients, identifying individual barriers to receiving care, developing and implementing an individualized plan to address the barriers, and tracking patients through problem resolution	Multi-component	Combination	Patients	Yes	Patient navigation reduces time from abnormal cancer finding to definitive diagnosis in underserved women.	Yes	Potential confounding variables such as education and income level were not included in the models due to limitations in availability of data in the control group
3429	Paskett 2011	Excluded from meta because they don't provide numbers to calculate follow up proportions	2011	Ohio Patient Navigation Research Program	The Ohio Patient Navigation Research Program (OPNRP): Does the ACS-patient navigation model improve time to resolution among patients with abnormal screening tests?	The Ohio Patient Navigation Research Program (OPNRP): Does the American Cancer Society patient navigation model improve time to resolution among patients with abnormal screening tests?	Electra D. Paskett, PhD, The Ohio State University, 1590 North High Street, Suite 525, Columbus, OH 43201; (614) 293-3917 phone; (614) 293-5611 fax; Electra.Paskett@osumc.edu	To test the Ohio American Cancer Society model of PN as it relates to reducing time to diagnostic resolution among persons with abnormal breast, cervical, or colorectal cancer screening tests or symptoms			2	United States	Urban	Clinic	Randomized controlled trial (group randomized)	Randomized Trial	Pap smear	3. Time to definite diagnosis	the resolution rate at 15 months was 65% higher in the PN arm (p=0.012 for difference in risk across arms; p=0.009) for an increase in relative risk over time.	NA		NA	HR 1.19 [0.93-1.36 at 3 months and HR 1.32 [1.07, 1.63] at 6 months.	862		Other: Culturally and economically diverse group of patients, including underserved populations (minority, poor, and elderly).	Cervix cancer, breast cancer and colorectal cancer	Combined strategies (different computations of first three)	Navigators first identified specific barriers to care and then assisted participants by taking actions tailored to the specific needs of the individual. Support was expressed as concern for the participantâ€™s health, and actions taken by the navigators included supportive listening, providing educational materials, and providing referrals for psychological assistance, if needed. Navigators provi…	Single intervention	Combination	Patients	Yes	Participants with abnormal cancer screening tests or symptoms resolved faster if assigned to PN compared to those not assigned to PN. The effect of PN became apparent beginning six months after detection of the abnormality	No
4538	Paskett 2016	Excluded because aggregated data from Boston, Chicago, Ohio and San Antonio papers	2016	Patient Navigation Research Program multiple centers	Impact of Patient Navigation Interventions on Timely Diagnostic Follow Up for Abnormal Cervical Screening	Impact of Patient Navigation Interventions on Timely Diagnostic Follow Up for Abnormal Cervical Screening	Electra D. Paskett, PhD Division of Cancer Prevention and Control Ohio State University 1590 North High Street Suite 525 Columbus, OH 43201 E-mail: electra.paskett@osumc.edu	Examine the effect of patient navigation versus usual care on timely diagnostic follow-up, defined as clinical management for women with cervical abnormalities within accepted time frames.	November, 2006	April, 2007	0.5	United States	Urban	Clinic	Other: Secondary data meta-analysis* interesting to see	Secondary analysis of data	Pap smear	2. Diagnostic resolution	Hispanic/non-English (navigation vs. usual care)	NA		NA	OR 5.88, 95% CI 2.81-12.29, P=0.002	2660	4-6 months	Undefined	Only cervix cancer	Combined strategies (different computations of first three)	Patient navigation program were navigators explore barriers to access care for women, provide counseling and education, as well as appointment reminders and navigation.	Single intervention	Combination	Patients	Yes	Patient navigation can improve timely diagnostic follow-up among women with low-risk cervical abnormalities, particularly in non-English-speaking Hispanic women.	No				1	1	1	1		1	0		1	1	0
3492	Percac-Lima 2013		2013	Cervical Health Patient Navigation Program	The impact of a culturally tailored patient navigator program on cervical cancer prevention in Latina women	The Impact of a Culturally Tailored Patient Navigator Program on Cervical Cancer Prevention in Latina Women	Sanja Percac-Lima, Massachusetts General Hospital Chelsea HealthCare Center, Chelsea, Massachusetts	This study evaluated the impact of patient navigation on cervical cancer prevention in Latinas.	January, 2004	April, 2011		United States	Urban	Other: healthcare center and hospital	Cohort study	Cohort study	Pap smear	1. Completion of any follow up visit	Navigated women had fewer missed colposcopy appointments over time, with the average falling from 19.8% to 15.7% ( p = 0.024), compared with an insignificant increase in the no-show rates from 18.6% to 20.6% ( p = 0.454) in the comparison group.	Intervention period = 84.3% Baseline period = 80.2%, P=0.024		Intervention period = 79.4% Baseline period = 81.4%, P=0.454	0.001	786	12+ months	Racial minorities	Only cervix cancer	Combined strategies (different computations of first three)	Patients were referred to patient navigation by the colposcopy clinic staff. Each week the staff generated a list of patients from MGH Chelsea who had missed colposcopy appointments.	Single intervention	Combination	Patients	Yes	Patient navigation can prevent cervical cancer in Latina women by increasing colposcopy clinic attendance, shortening time to colposcopy, and decreasing severity of cervical abnormalities over time.	No				1	0	1	1		1	0		1	1	1
4125	Rodday 2015	Excluded because data is aggregate for 5 of the 10 different patient navigation programs and also because raw numbers are not provided, only time to diagnostic resolution	2015	Patient Navigation Research Program multiple centers	Impact of patient navigation in eliminating economic disparities in cancer care	Impact of Patient Navigation in Eliminating Economic Disparities in Cancer Care	Karen M. Freund, MD, MPH, Institute for Clinical Research and Health Policy Studies, Tufts Medical Center and Tufts University School of Medicine, 800 Washington Street, #63, Boston, MA 02111; Fax (617) 636-8023; kfreund@tuftsmedicalcenter.org	Examine whether SES factors are associated with delays in diagnostic resolution among patients with cancer screening abnormalities and whether patient navigation ameliorate these delays	1905-06-29	1905-07-03		United States	Not stated	Other: Multiple sites from the Patient Navigation Research Program from NCI	Other: Secondary analysis of data collected by PNRP	Secondary analysis of data	Pap smear	3. Time to definite diagnosis	Overall, the median number of days to diagnostic resolution was greater for the control arm versus the navigation arm (86 vs 69 days; P<.001).	69 days		86 days	0.001	3777	7-12 months	Other:	Cervix cancer and other	Combined strategies (different computations of first three)	Navigators used the Care Management Model16 to identify barriers to recommended care, develop strategies to address these barriers, and track participants through the steps in their medical evaluation with a focus on timely completion of the diagnostic evaluation. Navigators maintained contact (eg, telephone, mail, and in-person meetings) with participants, their families, and their health care p…	Single intervention	Combination	Patients	Yes	Delays in diagnostic resolution exist by employment, housing type, and marital status. Patient navigation eliminated these disparities in the study sample. These findings demonstrate the value of providing patient navigation to patients at high risk for delays in cancer care.	Yes	All data was aggregated for all cancer types.			1	1	1	1		1	0		1	1	1
4172	Simon 2015	Excluded because they don't offer raw proportions, only delays days	2015	DuPage Patient Navigation Collaborative, using the navigation model from national Patient Navigation Research Program	Evaluating a bilingual patient navigation program for uninsured women with abnormal screening tests for breast and cervical cancer: implications for future navigator research	Evaluating a Bilingual Patient Navigation Program for Uninsured Women With Abnormal Screening Tests for Breast and Cervical Cancer: Implications for Future Navigator Research	Melissa A. Simon, MD, MPH, Departments of Obstetrics and Gynecology and Preventive Medicine, Robert H. Lurie Comprehensive Cancer Center, Northwestern University Feinberg School of Medicine, 633 N St Clair, Suite 1800, Chicago, IL 60611 (e-mail: m-simon2@northwestern.edu).	Evaluate the Patient Navigation Research Program (PNRP) model for uninsured women receiving free breast or cervical cancer screening through the Illinois Breast and Cervical Cancer Program in DuPage County, Illinois	March, 2009	September, 2012		United States	Urban	Other: DuPage County records review	Cohort study	Cohort study	Pap smear	3. Time to definite diagnosis	In the intervention group, a total of 45.8% of patients with abnormal cervical screening results had delayed follow up (60 days)	56.5 days		49.5 (Kanakee), 58.0 (Lake), 65.0 (Suburban Cook)	NA	697	1-3 months	Low-income	Cervix cancer and breast cancer	Combined strategies (different computations of first three)	Adaptation of the national patient navigation program, using methods from PNRP study. Adaptations include: community navigators that move freely among multiple clinics and hospitals and navigate patients regardless of patients' clinical or hospital affiliation. To leverage our network of AD-affiliated sites and local partners, we also elected for navigators to be more involved on the ground in li…	Single intervention	Combination	Patients	Yes	Coallitions are able to successfully replicate and scale the PNRP model. Community nagivators ensured that low-income patients who speak only Spanish don't have inferior follow-up outcomes compared to english-speaking patients.	No				1	1	1	1		1	1		1	1	1
1155	Wagner 2007		2007		The costs of an outreach intervention for low-income women with abnormal Pap smears	The Costs of an Outreach Intervention for Low-Income Women With Abnormal Pap Smears	Todd H. Wagner, PhD, VA Health Economics Resource Center, 795 Willow Rd, MPD 152, Menlo Park, CA 94025. Telephone: 650-493-5000 ext 22048. E-mail: twagner@stanford.edu.	This randomized controlled trial evaluated and compared the total cost and cost per follow-up of a tailored outreach intervention plus usual care with the total cost and cost per follow-up of usual care alone.	36404	2001-08-31		United States	Urban	Hospital	Randomized controlled trial	Randomized Trial	Pap smear	1. Completion of any follow up visit	There were 15 such women in the intervention group and 14 in the control group. After the intervention, of the women with HGSIL, 87% of those in the interven- tion group and 43% of those in the control group had docu- mented follow-up	0.87		0.43	NA	348	4-6 months	Low-income	Only cervix cancer	Combined strategies (different computations of first three)	The CHAs contacted participants in the intervention group by telephone to administer a brief demographic questionnaire. Following the initial telephone contact, CHAs met with each woman, administered a structured baseline questionnaire, and using an algorithm based on responses to the survey, provided tailored education, counseling, and referrals. The primary objective of the CHAs throughout the …	Single intervention	Combination	Patients	Yes	In a health care system in which many women fail to get follow-up care for an abnormal Pap smear, outreach workers were more effective than usual care (mail or telephone reminders) at increasing follow-up rates. The results suggest that outreach workers should manage their effort based on the degree of abnormality; most effort should be placed on women with the most severe abnormality (highgrade …	No
[truncated: 1 more columns]

## Sheet: Meta-analisys
Study ID	Program name	Study Title	Study aim	Summarized study design	Main outcome	Effectiveness measure	Completed follow up in intervention	Loss to follow up	n intervention group	Completed follow up in intervention 2	Loss to follow up in intervention 2	n intervention group 2	Completed follow up in control	Loss to follow up	n control group	N	Type of intervention (mechanism of action)	Complexity	Use of patient navigation?
Battaglia 2012	Boston Patient Navigation Research Program	Boston Patient Navigation Research Program: The Impact of Navigation on Time to Diagnostic Resolution after Abnormal Cancer Screening	Effectiveness study to assess the impact of patient navigation under usual clinical practice on resolution of abnormal breast and cervical cancer screening results	Non-randomized interventional trial	2. Diagnostic resolution	At the intervention sites 39% of subjects achieved diagnostic resolution at 60 days in comparison to 27% at the control sites. Also, median days of resolution decreased from 110 in baseline vs 76 in intervention period.	572	153	725				185	49	234	959	Behavioral (addressing changes in follow up behavior such as appointment remainders)	Single intervention	Yes
Breitkopf 2014		Intervention to Improve Follow-Up for Abnormal Papanicolaou Tests: A Randomized Clinical Trial	Evaluate the effect of a theory-based, culturally targeted intervention on adherence to follow-up among low-income and minority women who experience an abnormal Pap test.	Randomized Trial	1. Completion of any follow up visit	Adherence rates: 60% in intervention group, vs 54% in active controls and 58% in standard of care group. p=0.73	79	23	102	76	25	101	73	23	96	299	Combined strategies (different computations of first three)	Single intervention	No
Cardini 2001		Low-Income Minority Women at Risk for Cervical Cancer: A Process to Improve Adherence to Follow-Up Recommendations	Evaluate process and performance of a centralized process for notifying and setting up follow-up appointments for women with abnormal Pap smears.	Cohort study	1. Completion of any follow up visit	Of the 737 women with ASCUS/LGSIL, 422 (57.3%) appeared for care within the nine-month time frame. Of the 249 women with HGSIL/AGCUS, 185 (74.3%) were seen within the time period.	185	105	290				No control group	#VALUE!	No control group	290	Behavioral (addressing changes in follow up behavior such as appointment remainders)	Single intervention	No
Clark 2011	Women's Health Demonstration Project (WHDP) by the Boston REACH coallition	Case Management Intervention in Cervical Cancer Prevention: The Boston REACH Coalition Womenâ€™s Health Demonstration Project	Evaluate correlation between exposure to case management intervention and having timely follow-up of abnormal Paps (as well as achieving regular screening).	Cohort study	1. Completion of any follow up visit	49% of women received appropriate follow up during case management in comparison to 46% before case management	28	29	57				23	28	51	108	Combined strategies (different computations of first three)	Multi-component	Yes
Dunn 2013		Improved Adherence to Colposcopy Through Nurse-Led Telephone Counselling and Multifaceted Patient Support	This study examined whether this program was associated with improved adherence to the first colposcopy visit after an abnormal Papanicolau smear among a high needs population and to examine other factors related to non-adherence	Cohort study	1. Completion of any follow up visit	13% vs 4% non-adherence comparing pre intervention to post-intervention	368	15	383				263	39	302	685	Combined strategies (different computations of first three)	Single intervention	Yes
Dupuis 2010		Tracking Abnormal Cervical Cancer Screening: Evaluation of an EMR-Based Intervention	Develop and evaluate an electronic tracking system to improve follow-up of abnormal Pap tests.	Cohort study	2. Diagnostic resolution	Controlling for type of abnormality and practice location, the adjusted mean time to resolution decreased significantly from 108 days (confidence interval, CI 105â€“112 days) in the pre-intervention period to 86 days (CI 81â€“91 days). After multivariate adjustment for type of Pap abnormality and practice location, subjects in the post-intervention period were significantly more likely to ever ac…	67	2	69				127	10	137	206	Behavioral (addressing changes in follow up behavior such as appointment remainders)	Single intervention	No
Ell 2002		Abnormal Cervical Screen Follow-Up among Low-Income Latinas: Project SAFe	assess for and intervene in response to a variety of potential personal and systems barriers to follow-up adherence.	Cohort study	1. Completion of any follow up visit	95% vs 70% only for women with LSIL	174	22	196				231	138	369	565	Combined strategies (different computations of first three)	Multi-component	Yes
Engelstad 2001	CARE: Cancer Awareness Research and Education	Abnormal Pap Smear Follow-Up in a High-Risk Population	Evaluate the efficacy of an aggressive follow-up strategy to increase the proportion of low-income women who receive follow-up for Pap smear abnormalities found in an Emergency Department of a public hospital	Randomized Trial	1. Completion of any follow up visit	65% in intervention, vs 41% in control group. p=0.012. Follow up at 18 months was 50% in intervention, vs 19% in control group. p=0.001	37	17	54				22	32	54	108	Combined strategies (different computations of first three)	Multi-component	Yes
Engelstad 2005		The effectiveness of a community outreach intervention to improve follow-up among underserved women at highest risk for cervical cancer	Design and evaluate a community outreach intervention to locate women with an abnormal Pap test and facilitate follow-up for low-income women in a public hospital setting.	Randomized Trial	1. Completion of any follow up visit	Women in the intervention group were much more likely to obtain timely follow-up at Highland Hospital than were those in the control group (61% vs. 32%, P = 0.001)	108	70	178				55	115	170	348	Behavioral (addressing changes in follow up behavior such as appointment remainders)	Multi-component	Yes
Kristiansen 2019		Direct notification of cervical cytology results to women improves follow-up in cervical cancer screening - A cluster-randomised trial	Investigate the effect of direct notification of cervical cytology results on follow-up rates.	Randomized Trial	1. Completion of any follow up visit	Among the women with the most severe cervical cytology diagnoses who are recommended gynaecological follow-up within 3 months, the percentage without timely follow-up was 15.1% in the intervention group and 19.5% in the control group (prevalence difference: âˆ’0.04 (95%CI: âˆ’0.07; âˆ’0.02)). Improved timely follow-up was also observed for women with a recommendation to have follow-up performed a…	2023	490	2513				2532	450	2982	5495	Behavioral (addressing changes in follow up behavior such as appointment remainders)	Single intervention	No
Kupets 2018	Cervical cytology results correspondence program	Impact of Patient-Directed Cytology Results Correspondence Program on Follow-Up of High-Grade Pap Tests	This study evaluated the impact of a patient-directed cytology results correspondence program on followup of HG Pap tests among at-risk women aged 21 to 69 in Ontario.	Cohort study	1. Completion of any follow up visit	The follow-up rate in the intervention group was 86.2% compared with 81.0% in the non-intervention group.	6110	978	7088				5579	1308	6887	13975	Behavioral (addressing changes in follow up behavior such as appointment remainders)	Single intervention	No
Linde 2020		Effectiveness of One-Way Text Messaging on Attendance to Follow-Up Cervical Cancer Screening Among Human Papillomavirusâ€“Positive Tanzanian Women (Connected2Care): Parallel-Group Randomized Controlled Trial	This study aimed to determine if one-way text messages improved attendance to a 14-month follow-up cervical cancer screening among HPV-positive women.	Randomized Trial	1. Completion of any follow up visit	In the intervention group, 24.0% (84/350) women attended their follow-up screening, and in the control group, 23.8% (80/335) women attended their follow-up screening (risk ratio 1.02, 95% CI 0.79-1.33).	84	266	350				80	255	335	685	Combined strategies (different computations of first three)	Single intervention	No
Luckett 2015	Patient Navigation Program	Effect of patient navigator program on no-show rates at an academic referral colposcopy clnic	Evaluate the impact of a patient navigator program on the clinical no-show rate at a pap smear evaluation clinic in Boston, MS.	Cohort study	1. Completion of any follow up visit	49.7% no-show rate vs 29.5% in the pre-study period vs study period	4934	2066	7000				1889	1867	3756	10756	Combined strategies (different computations of first three)	Single intervention	Yes
Markossian 2012	Chicago Patient Navigation Research Program	Follow-Up and Timeliness After an Abnormal Cancer Screening Among Underserved, Urban Women in a Patient Navigation Program	Evaluate the efficacy of a Chicago-based cancer patient navigation program developed to increase the proportion of patients reaching diagnostic resolution and reduce the time from abnormal screening test to definitive diagnostic resolution among low-income, minority women.	Non-randomized interventional trial	3. Time to definite diagnosis		184	24	208				237	100	337	545	Combined strategies (different computations of first three)	Multi-component	Yes
Miller 2013	Computer-assisted telephone interview (CATI) system	Tailored telephone counseling to improve adherence to follow-up regimens after an abnormal pap smear among minority, underserved women	Explore the impact of a tailored telephone counseling intervention on increasing follow-up adherence after an abnormal Pap smear result among low-income, minority women, which may reduce cervical cancer disparity.	Randomized Trial	1. Completion of any follow up visit	The telephone counseling group showed greater adherence to follow-up recommendations than did the combined other two groups (p < 0.05). The adherence rates of the combined group vs. telephone group were: 63.76% vs. 75.41% for initial colposcopy (p > 0.05), 55.56% vs. 70.00% for 6-month follow-up (p > 0.05), and 56.36% vs. 62.96% for 12-month follow-up (p > 0.05).	47	29	76	46	15	61	48	25	73	210	Combined strategies (different computations of first three)	Single intervention	No
Mutyaba 2009		Male partner involvement in reducing loss to follow-up after cervical cancer screening in Uganda	To evaluate the efficacy of male partner involvement in reducing loss to follow-up among women in Uganda referred for colposcopy after a positive cervical cancer-screening test.	Non-randomized interventional trial	1. Completion of any follow up visit	Women in the intervention group were more likely to return for colposcopy appointments (odds ratio 2.8; 95% confidence interval, 1.9â€“3.9).	349	66	415				276	143	419	834	Behavioral (addressing changes in follow up behavior such as appointment remainders)	Single intervention	No
Paskett 2016	Patient Navigation Research Program (multiple centers)	Impact of Patient Navigation Interventions on Timely Diagnostic Follow Up for Abnormal Cervical Screening	Examine the effect of patient navigation versus usual care on timely diagnostic follow-up, defined as clinical management for women with cervical abnormalities within accepted time frames.	Secondary analysis of data	2. Diagnostic resolution		1116	660	1332				672	313	985	2317	Combined strategies (different computations of first three)	Single intervention	Yes
Percac-Lima 2013	Cervical Health Patient Navigation Program	The Impact of a Culturally Tailored Patient Navigator Program on Cervical Cancer Prevention in Latina Women	This study evaluated the impact of patient navigation on cervical cancer prevention in Latinas.	Cohort study	1. Completion of any follow up visit	Navigated women had fewer missed colposcopy appointments over time, with the average falling from 19.8% to 15.7% ( p = 0.024), compared with an insignificant increase in the no-show rates from 18.6% to 20.6% ( p = 0.454) in the comparison group.	449	84	533				201	52	253	786	Combined strategies (different computations of first three)	Single intervention	Yes
Sanderson 2015		Results of a Health Education Message Intervention on HPV Knowledge and Receipt of Followâ€‘up Care among Latinas Infected with Highâ€‘ risk Human Papillomavirus	The objective of the present study was to evaluate the effect of a health messaging intervention on receipt of follow-up care among high- risk HPV infected Latinas living on the Texas- Mexico border.	Randomized Trial	1. Completion of any follow up visit		178	8	186				181	6	187	373	Cognitive (educational activities offering new information or knowledge)	Single intervention	No
Tomlinson 2004		Does improving communication and information for women increase attendance at colposcopy in an inner city clinic? A randomised controlled trial	To establish whether information leaflets and appointment reminders improve attendance for diagnostic colposcopy.	Randomized Trial	1. Completion of any follow up visit	Default in the intervention arm was 18% compared to 35% in the control arm (defined by attendance to colposcopy appointments).	191	42	233				174	93	267	500	Combined strategies (different computations of first three)	Single intervention	No
Wagner 2007		The Costs of an Outreach Intervention for Low-Income Women With Abnormal Pap Smears	This randomized controlled trial evaluated and compared the total cost and cost per follow-up of a tailored outreach intervention plus usual care with the total cost and cost per follow-up of usual care alone.	Randomized Trial	1. Completion of any follow up visit	There were 15 such women in the intervention group and 14 in the control group. After the intervention, of the women with HGSIL, 87% of those in the interven- tion group and 43% of those in the control group had docu- mented follow-up	13	2	15				6	8	14	29	Combined strategies (different computations of first three)	Single intervention	Yes

## Sheet: Table 1
Study ID	Reason from exclusion from Meta analysis	Year	Program name	Title	Study Title	Lead author contact details	Study aim	Start Date	End Date	intervention duration (years)	Study location	Geographic location	Study setting	Study Design	Summarized study design	Type of abnormal screening result	Main outcome definition	Effectiveness measure	Intervention group	Invervention 2	Control group	Signifiance values (p-values, CI)	N	Time of follow up adherence	Population type	Type of abnormal results	Type of intervention (mechanism of action)	Explain the intervention approach further	Complexity	Intervention delivery strategy	Target	Use of patient navigation?	What was the main conclusion of the study?	Were there any challenges identified?	If challenges, explain	RISK OF BIAS ASSESMENT FOR COHORT STUDIES	SELECTION (4)	Representativeness of the Exposed Cohort	Selection of the Non-Exposed Cohort	Ascertainment of Exposure	Demonstration That Outcome of Interest Was Not Present at Start of Study	COMPARABILITY: Comparability of Cohorts on the Basis of the Design or Analysis (2)	Study control for the most important factors (Age, SES, education, language)	Study control for any additional factors (Mode of intervention)	OUTCOME (3)	Assessment of Outcome	Was Follow-Up Long Enough for Outcomes to Occur	Adequacy of Follow Up of Cohorts	Total
Mutyaba 2009		2009		Male partner involvement in reducing loss to follow-up after cervical cancer screening in Uganda	Male partner involvement in reducing loss to follow-up after cervical cancer screening in Uganda	Twaha Mutyaba, Department of Obstetrics and Gynecology, Makerere University, Kampala, Uganda	To evaluate the efficacy of male partner involvement in reducing loss to follow-up among women in Uganda referred for colposcopy after a positive cervical cancer-screening test.	February, 2007	November, 2008	2	Uganda	Not stated	Clinic	Non-randomized interventional trial	Non-randomized interventional trial	Other: VIA/VILI	1. Completion of any follow up visit	Women in the intervention group were more likely to return for colposcopy appointments (odds ratio 2.8; 95% confidence interval, 1.9â€“3.9).	0.84		0.66	<0.001	5094	1-3 months	Undefined	Only cervix cancer	Behavioral (addressing changes in follow up behavior such as appointment remainders)	The intervention was a letter addressed to the male partner, in addition to the standard routine. The women were told about the contents of the letter, which they were asked to deliver to their male partner; intention-to-treat analysis was used. The letter informed the male that his partner had a condition requiring further evaluation and requested that he offer her assistance in returning within…	Single intervention	Letter	Family members	No	Male partner involvement significantly reduced loss to follow-up among women referred for colposcopy.	No															0
Battaglia 2012		2012	Boston Patient Navigation Research Program	Boston patient navigation research program: The impact of navigation on time to diagnostic resolution after abnormal cancer screening	Boston Patient Navigation Research Program: The Impact of Navigation on Time to Diagnostic Resolution after Abnormal Cancer Screening	Tracy A. Battaglia, Boston University School of Medicine, 801 Massachusetts Avenue, Crosstown 1st Floor, Boston, MA 02118. Phone: 617-638-8036; Fax: 617-638-8096; E-mail: Tracy.Battaglia@bmc.org	Effectiveness study to assess the impact of patient navigation under usual clinical practice on resolution of abnormal breast and cervical cancer screening results	2004-2005	2007-2008	4	United States	Urban	Clinic	Other: Multi-center trial	Non-randomized interventional trial	Cytology	2. Diagnostic resolution	At the intervention sites 39% of subjects achieved diagnostic resolution at 60 days in comparison to 27% at the control sites. Also, median days of resolution decreased from 110 in baseline vs 76 in intervention period.	87.9%	Intervention period = 80% Baseline period = 78.6%, P=0.64	0.791	0.0008	4038	1-3 months	Undefined	Cervix cancer and breast cancer	Behavioral (addressing changes in follow up behavior such as appointment remainders)	Quasi-experimental intervention across 6 federally qualified inner-city community health centers targeting women with breast and cervical cancer screening abnormalities. The program is a clinical effectiveness study of patient navigation as a new standard of care. Patient navigators used care management model to identify and address barriers to care.	Single intervention	Combination	Patients	Yes	This study documents a benefit of patient navigation on time to diagnosis among a racially/ethnically diverse inner city population.	Yes	Might have some clustering issues (within clinics) in the study design and also is not generalization to rural settings or other regions of the country.														0
Breitkopf 2014		2014		Intervention to improve follow-up for abnormal Papanicolaou tests: A randomized clinical trial	Intervention to Improve Follow-Up for Abnormal Papanicolaou Tests: A Randomized Clinical Trial	Carmen Radecki Breitkopf, Department of Health Sciences Research, Mayo Clinic, 200 First Street SW, Rochester, MN 55905. E-mail: radeckibreitkopf.carmen@mayo.edu	Evaluate the effect of a theory-based, culturally targeted intervention on adherence to follow-up among low-income and minority women who experience an abnormal Pap test.	2006-06-01	2010-11-30	4.5	United States	Not stated	Clinic	Multi-site randomized controlled trial	Randomized Trial	Cytology	1. Completion of any follow up visit	Adherence rates: 60% in intervention group, vs 54% in active controls and 58% in standard of care group. p=0.73	0.6	0.54	0.58	0.73	5,049. Included in the ITT analysis were only 299 women	12+ months	Combination	Only cervix cancer	Combined strategies (different computations of first three)	Message, delivered verbally to patients at time of notification of an abnormal Pap test. The intervention message contained information regarding knowledge/skills, importance/salience, environmental constraints, normative influences, and expectancies/beliefs about attending follow-up. The	Single intervention	Combination	Patients	No		Yes	There were no statistical differences between the intervention group, active control group and the control groups.														0
Cardini 2001	Excluded because they don't have a control group.	2001		Low-income minority women at risk for cervical cancer: a process to improve adherence to follow-up recommendations	Low-Income Minority Women at Risk for Cervical Cancer: A Process to Improve Adherence to Follow-Up Recommendations	Richard M. Grimes, PhD, Univ. of Texas School of Public Health, RAS 319, PO Box 20186, Houston, TX 77225; tel. 713-500-9195; fax 713-500-9171; e-mail <rgrimes@sph.uth.tmc.edu>.	Evaluate process and performance of a centralized process for notifying and setting up follow-up appointments for women with abnormal Pap smears.	February, 1996	August, 2000	4.5	United States	Urban	Clinic	Other: Retrospective study of two subpopulations: women with ASCUS/AGCUS and women with HGSIL	Cohort study	Cytology	1. Completion of any follow up visit	Of the 737 women with ASCUS/LGSIL, 422 (57.3%) appeared for care within the nine-month time frame. Of the 249 women with HGSIL/AGCUS, 185 (74.3%) were seen within the time period.	NA		NA	Does not have a control group	1216	4-6 months	Low-income	Only cervix cancer	Behavioral (addressing changes in follow up behavior such as appointment remainders)	This is a centralized process for notifying and setting up follow-up appointments for women with abnormal Pap smears who are clients of HDHHS health centers. Faculty and a student from the University of Texas School of Public Health and HDHHS personnel jointly conducted a study to evaluate the process and performance of the system.	Single intervention	Combination	Patients	No	A centralized patient follow-up process for women at risk of cervical cancer was able to exceed the effectiveness measures that had been established for contact (95.6% for ASCUS/LGSIL and 97.9% for HGSIL/AGCUS) and appointment setting (79.% for ASCUS/LGSIL and 85.5% for HGSIL/AGCUS). Follow-up compliance (61.5%) for all of the scheduled patients also met the performance cut-off points. However, w…	Yes	Only presenting compliance in attending visits for the overall population using the system. No comparison group.			1	0	1	1		0	0		1	0	0	4
Charlot 2015	Excluded from Meta because of part of same boston patient navigation just secondary analysis	2015	Boston Patient Navigation Research Program	Impact of patient and navigator race and language concordance on care after cancer screening abnormalities	Impact of Patient and Navigator Race and Language Concordance on Care After Cancer Screening Abnormalities	Marjory Charlot, MD, Boston University School of Medicine, 650 Albany Street, EBRC Suite 406, Boston MA 02118; Fax: (617) 638-7530; marjory.charlot@bmc.org	Examine the effects of patient and navigator race and language concordance on time to diagnosis of cancer screening abnormalities	2007-01-01	2008-12-31	2	United States	Not stated	Clinic	Other: Secondary data analysis, Nested within the Boston Patient Navigation Research Program	Secondary analysis of data	Cytology	3. Time to definite diagnosis	In the stratified multivariate analysis, minority patients who had race-concordant navigators, compared with patients within the same minority group who had race-discordant navigators, had timelier resolu- tion of their screening abnormalities (Table 4). Hispanic patients who had Hispanic navigators, compared with Hispanic patients who had non-Hispanic navigators, had an 80% greater likelihood of…	Race strata: 1.23 (0.99-1.53) Language strata: 1.46 (1.18-1.80)		Race strata: 1.00 Language strata: 1.00	Only statistically significant for language concordance	602	12+ months	Racial minorities (black)	Cervix cancer and breast cancer	Combined strategies (different computations of first three)	The navigators identified and documented barriers to care, developed individual plans to address barriers, and followed women to the diagnostic resolution of their cancer screening abnormality or to treatment initiation if they had been diagnosed with cancer. The initial navigator interaction with a patient occurred by telephone after the patient had been informed of an abnormal cancer screening …	Single intervention	Combination	Patients	Yes	Patient navigator race and language concordance improved the timeliness of care in a minority population. Patient navigators who are racially/ethnically diverse and multilingual may help address barriers to care and improve cancer outcomes for low-income minorities.	Yes	The effect of navigator race concordance had a negative association for white patients. The subgroup analysis of Spanish speakers, which was the only subgroup with sufficient sample size to conduct a subgroup analysis, specifically demonstrated a benefit from language concordance among those with cervical cancer screening abnormalities.			1	1	1	1		1	1		1	1	1	9
Clark 2011		2011	Women's Health Demonstration Project (WHDP) by the Boston REACH coallition	Case management intervention in cervical cancer prevention: the Boston REACH coalition women's health demonstration project	Case Management Intervention in Cervical Cancer Prevention: The Boston REACH Coalition Womenâ€™s Health Demonstration Project	Cheryl R. Clark, Center for Community Health and Health Equity, Brigham and Womenâ€™s Hospital	Evaluate correlation between exposure to case management intervention and having timely follow-up of abnormal Paps (as well as achieving regular screening).	January, 2002	February, 2007	5	United States	Urban	Other: Primary care settings	Prospective cohort study	Cohort study	Cytology	1. Completion of any follow up visit	49% of women received appropriate follow up during case management in comparison to 46% before case management	0.49		0.45	0.68	732	12+ months	Racial minorities	Only cervix cancer	Combined strategies (different computations of first three)	5 year intervention created by the Boston REACH Coalition for case management for Black women in primary care settings	Multi-component	Combination	Patients	Yes	Exposure to case management was associated with regular Pap smear screening among women who recently engaged in screening. Future research should focus on systems changes to address social determinants of health, including strategies to facilitate screening for Black women without social support for childcare. To improve follow-up of abnormal results, financial access to care should be addressed.	Yes	Longitudinal study, however lack of control group. Follow up of abnormal results was only one of three study aims.			1	1	1	1		1	0		1	1	1	8
DeSalvo 2018	Excluded from meta because of being part of Ohio patient looking at older adults and they didn’t provide numbers to calculate the proportions	2018	Ohio Patient Navigation Research Program	Characterizing Time to Diagnostic Resolution After an Abnormal Cancer Screening Exam in Older Adult Participants in the Ohio Patient Navigation Research Program	Characterizing Time to Diagnostic Resolution After an Abnormal Cancer Screening Exam in Older Adult Participants in the Ohio Patient Navigation Research Program	Electra D. Paskett, Comprehensive Cancer Center, The Ohio State University, 1590 N. High St., Suite 525, Columbus, OH 43201, USA. Email: electra.paskett@osumc.edu	Test the effectiveness of a patient navigation intervention to reduce time to diagnostic resolution among older adults age â‰¥ 65 years versus those <65 years with abnormal breast, cervical, or colorectal cancer screening exams participating in the Ohio Patient Navigation Research Program (OPNRP).	2006	2008	2	United States	Urban	Clinic	Other: Group-randomized Nested Cohort Design	Randomized Trial	Not specified	3. Time to definite diagnosis	127% higher resolution of abnormal results in experimental group than in the control group	NA		NA	HR 1.19 [0.75-1.88, p= .4591 at 3 months and HR 1.88 [1.17, 3.01] p=.0089 at 6 months.	862	4-6 months	Other: Patients older than 65 years of age	Cervix cancer, breast cancer and colorectal cancer	Behavioral (addressing changes in follow up behavior such as appointment remainders)	Participants in PN clinics interacted with one of the three trained lay patient navigators employed through the university. First, the assigned patient navigator contacted each participant through phone or in person within 5 days of the assignment. Second, the patient navigator identified each participantâ€™s barriers to care by directly asking for barriers and going through a barrier checklist w…	Single intervention	Combination	Patients	Yes	The time to diagnostic resolution decreased at a significantly faster rate among older adult participants in the PN arm compared with those in the usual care arm. PN did not significantly improve the likelihood of diagnostic resolution within 60 days after an abnormal cancer screening exam in either the older (odds ratio [OR] = 1.07, p = .92) or younger (OR = 1.12, p = .68) age groups	Yes	The data analyzed is not stratified by abnormal screening diagnosis of breast vs cervical vs colorectal.														0
Dunn 2013		2013		Improved adherence to colposcopy through nurse-led telephone counselling and multifaceted patient support	Improved Adherence to Colposcopy Through Nurse-Led Telephone Counselling and Multifaceted Patient Support	Sheila Dunn, MD, MSc, CCFP(EM), FCFP, Department of Family and Community Medicine, University of Toronto, Toronto O	This study examined whether this program was associated with improved adherence to the first colposcopy visit after an abnormal Papanicolau smear among a high needs population and to examine other factors related to non-adherence	January, 2007	September, 2010	3.6	Canada	Urban	Clinic	Retrospective chart review (Cohort-like)	Cohort study	Cytology	1. Completion of any follow up visit	13% vs 4% non-adherence comparing pre intervention to post-intervention	0.96		0.87	0.001	685	4-6 months	Low-income	Only cervix cancer	Combined strategies (different computations of first three)	Colposcopy clinic in an urban clinic for low-income women. This service model uses a family physician colposcopist and a colposcopy nurse who provides pre-visit counselling, telephone reminders, patient-tailored ongoing support during the diagnostic process, and tracking of missed appointments.	Single intervention	Combination	Patients	Yes	On univariable analysis, non-adherence to initial colposcopy was 13% in the pre-group, compared with 4% in the post-group (P<0.001). Parity and gravidity, lack of insurance, and Pap screening performed during an abortion visit were also significantly associated with non-adherence	Yes	It is unclear to me if the intervention described of having a nurse-led telephone counseling was the key to success or if it was related to the fact that patients were referred out before the intervention and the on-site clinic was the main success factor. Additionally, the results are not broadly generalizable.			0	0	1	1		1	1		1	1		6
Ell 2002		2002		Abnormal cervical screen follow-up among low-income Latinas: Project SAFe	Abnormal Cervical Screen Follow-Up among Low-Income Latinas: Project SAFe	School of Social Work, University of Southern California, MRF 214 (MC 0411), Los Angeles, CA 90089-0411, USA.	assess for and intervene in response to a variety of potential personal and systems barriers to follow-up adherence.	December, 1998	October, 2000	2	United States	Urban	Other: Public screening, diagnostic and treatment center serving low-income women in Los Angeles	Other: Non specified observational study with direct costs of intervention also calculated.	Cohort study	Cytology	1. Completion of any follow up visit	95% vs 70% only for women with LSIL	LSIL= 83% HSIL= 93%		LSIL= 58% HSIL= 67%	0.02 0.01	196	12+ months	Racial minorities	Only cervix cancer	Combined strategies (different computations of first three)	A peer counselor and master's degree social worker addressed multiple psychosocial and systems navigation problems including knowledge, attitudes, psychosocial, psychological, systems communication and resource access	Multi-component	Combination	Patients	Yes	SAFe appears highly acceptable to women and may significantly enhance medical care management following an abnormal cervical screen for a carefully targeted group of women at risk for suboptimal follow- up adherence.	Yes	Lack of clear definition of study design, the comparison group is statistically different in nature than the intervention group. Small sample size because women could not be located to invite them to participate in the study.			1	0	1	1		0	0		1	0	0	4
Engelstad 2001		2001	CARE: Cancer Awareness Research and Education	Abnormal Pap smear follow-up in a high-risk population	Abnormal Pap Smear Follow-Up in a High-Risk Population	Alameda County Medical Center (Highland Hospital Campus), Oakland California 94602; Northern California Cancer Center, California	Evaluate the efficacy of an aggressive follow-up strategy to increase the proportion of low-income women who receive follow-up for Pap smear abnormalities found in an Emergency Department of a public hospital	October, 1993	June, 1995	1.7	United States	Not stated	Emergency room	Randomized controlled trial	Randomized Trial	Cytology	1. Completion of any follow up visit	65% in intervention, vs 41% in control group. p=0.012. Follow up at 18 months was 50% in intervention, vs 19% in control group. p=0.001	65% follow up within 6 months		41% follow up within 6 months	0.012	108	12+ months	Low-income	Only cervix cancer	Combined strategies (different computations of first three)	Three components: case management, computerized tracking and universal colposcopy.	Multi-component	Combination	Patients	Yes		Yes	Randomization was not successful, there was a statistical difference of health insurance between the two arms.														0
Freund 2014	Excluded because this is a secondary data analysis and they only provide unadjusted % for the different centers	2014	Patient Navigation Research Program multiple centers	Impact of patient navigation on timely cancer care: the Patient Navigation Research Program	Impact of Patient Navigation on Timely Cancer Care: The Patient Navigation Research Program	Karen M. Freund, MD, MPH, Institute for Clinical Research and Health Policy Studies, Tufts Medical Center/ Tufts University School of Medicine, 800 Washington St, #63, Boston, MA 02111 (e-mail: kfreund@tuftsmedicalcenter.org).	Present theof the two primary outcomes of the PNRP (patient navigation research program) trial: 1) time from abnormal screening to diagnostic resolution and 2) time to initiation of treatment after a diagnosis of cancer or precancerous lesion	2007	2010	3	United States	Not stated	Other: The majority of the sites were community health centers, in addition to several outpatient practice settings within and outside of safety-net hospitals. Most sites cared for primarily patients who were low income, uninsured or publically insured, and from racial and ethnic minority populations	Other: Multi-center trial	Secondary analysis of data	Cytology	2. Diagnostic resolution	There was no benefit during the first 90 days of care, but a benefit of navigation was seen from 91 to 365 days for both diagnostic resolution (aHR = 1.51; 95% confidence interval [CI] = 1.23 to 1.84; P < .001)) and treatment initiation (aHR = 1.43; 95% CI = 1.10 to 1.86; P < .007).	NA		NA	aHRs for centers A, B, E, F A= 1.39 [1.11, 1.74]. P=0.004 B=2.16 [1.63,2.86). P=0.0001 E=1.05 [0.83, 1.33]. P=.699 F=1.03 [.75,1.42]. P=.859	3039	12+ months	Undefined	Cervix cancer and other	Combined strategies (different computations of first three)	Patient navigators developed individualized strategies to address barriers to care, with the focus on preventing delays in care	Single intervention	Combination	Patients	Yes	Both diagnostic evaluation and cancer treatment were initiated earlier in the navigator arm compared with the control arm from 91 to 365 days of observation, but not in the first 90 days.Our finding of no benefit of patient navigation in the first 90 days may reflect the time required to connect navigators with participants.	Yes															0
Kristiansen 2019		2019		Direct notification of cervical cytology results to women improves follow-up in cervical cancer screening - A cluster-randomised trial	Direct notification of cervical cytology results to women improves follow-up in cervical cancer screening - A cluster-randomised trial	Bettina KjÃ¦r Kristiansen, Research Unit for General Practice, Department of Public Health, Aarhus University, 8000 Aarhus, Denmark	Investigate the effect of direct notification of cervical cytology results on follow-up rates.	2013	2014	1	Denmark	Not stated	Other: Population level intervention	Other: Cluster-randomized trial	Randomized Trial	Cytology	1. Completion of any follow up visit	Among the women with the most severe cervical cytology diagnoses who are recommended gynaecological follow-up within 3 months, the percentage without timely follow-up was 15.1% in the intervention group and 19.5% in the control group (prevalence difference: âˆ’0.04 (95%CI: âˆ’0.07; âˆ’0.02)). Improved timely follow-up was also observed for women with a recommendation to have follow-up performed a…	0.849		0.805	*significant, bot not specified ( Prevalence difference -0.04 (-0.07; -0.02)	11833	7-12 months	Undefined	Only cervix cancer	Behavioral (addressing changes in follow up behavior such as appointment remainders)	All women listed with intervention general practices received a direct notification of the cytology result by postal letter. An SNOMEDcode algorithm determined which combinations of SNOMED-codes that were allowed for a woman to receive a specific type of result notification (see Appendix A). The woman's current address was obtained from the Danish Civil Registration System, and dates and diagnost…	Single intervention	Letter	Patients	No	This study found that direct notification of cervical cytology results delivered by postal letter to women who are in need of follow-up increased the absolute proportion of women with timely follow-up by approximately four percentage points (PD: âˆ’0.04 (âˆ’0.07; âˆ’0.02)), and that it worked well in all the investigated sociodemographic groups. Still,>30% of all intervention women had received n…	Yes	Study non generalizable to other settings														0
Kupets 2018		2018	Cervical cytology results correspondence program	Impact of patient directed cytology results correspondence program on appropriate management of high grade cytology	Impact of Patient-Directed Cytology Results Correspondence Program on Follow-Up of High-Grade Pap Tests	Dr. Rachel Kupets, Division of Gynecologic Oncology, Department of Obstetrics and Gynecology, Sunnybrook Health Sciences Centre, Toronto, ON. rachel.kupets@sunnybrook.ca	This study evaluated the impact of a patient-directed cytology results correspondence program on followup of HG Pap tests among at-risk women aged 21 to 69 in Ontario.	2014	2016	2	Canada	Not stated	Other: Population-based in the Province of Ontario	Cohort study	Cohort study	Cytology	1. Completion of any follow up visit	The follow-up rate in the intervention group was 86.2% compared with 81.0% in the non-intervention group.	0.862		0.81	0	13975	4-6 months	Undefined	Only cervix cancer	Behavioral (addressing changes in follow up behavior such as appointment remainders)	The intervention was a cytology result letter informing women of their Pap test result and encouraging them to contact their health care provider to seek follow-up treatment.	Single intervention	Letter	Patients	No	This study found that women who received a results letter were 50% more likely to undergo follow-up evaluation and treatment compared with women in the non-intervention group.	Yes	There was a difference in follow-up rates for the different abnormality groups (for example low-grade vs high-grade)			1	0	1	1		1	1		1	1	1	8
Kuroki 2021		2021	Kuroki 2021	Addressing Unmet Basic Needs to Improve Colposcopy Adherence Among Women With Abnormal Cervical Cancer Screening	Addressing Unmet Basic Needs to Improve Colposcopy Adherence Among Women With Abnormal Cervical Cancer Screening	The aims of the study were to identify unmet basic needs(BNs) among women referred to colposcopy, to assess patient acceptability/satisfaction with assistance from a navigator to address unmet BNs, andto estimate adherence to colposcopy		September, 2017	January, 2019	United States	United States	Clinic	Cohort study	Other: Not stated, referred for colposcopy	Cohort study	Not specified	1. Completion of any follow up visit	100	Low-income	Only cervix cancer				12+ months	Low-income	Yes	Behavioral (addressing changes in follow up behavior such as appointment remainders)	Patient navigator to explore, describe and address patient unmet needs before their scheduled colposcopy appointments via telephone. (1) identify and assess women's needs; (2) jointly generate solutions to address the needs; (3) develop plans to carry out the solutions; (4) help prioritize among multiple needs; (5) identify community resources that could help meet needs; (6) determine eligibility…	Single intervention	Phone call	Patients	Yes	A simple intervention of a tailored phone call reminding patients of their appointment and assessing their unmet BNs significantly improved colposcopy adherence by 60%, from 50% to 80% over the first 5 months of our study. After this lead-in phase, when we introduced a patient navigator to assist with unmet BNs, colposcopy adherence plateaued at 86% over a 9-month period.	Yes	small sample size, selection bias given patients enrolled for colposcopy
Linde 2020		2020		Effectiveness of One-Way Text Messaging on Attendance to Follow-Up Cervical Cancer Screening Among Human Papillomavirus-Positive Tanzanian Women (Connected2Care): Parallel-Group Randomized Controlled Trial	Effectiveness of One-Way Text Messaging on Attendance to Follow-Up Cervical Cancer Screening Among Human Papillomavirusâ€“Positive Tanzanian Women (Connected2Care): Parallel-Group Randomized Controlled Trial	Ditte S Linde, MScPH, PhD Department of Clinical Research University of Southern Denmark KlÃ¸vervÃ¦nget 10, 10th Fl Odense, 5000 Denmark Phone: 45 61666564 Email: dsondergaard@health.sdu.dk	This study aimed to determine if one-way text messages improved attendance to a 14-month follow-up cervical cancer screening among HPV-positive women.	August, 2015	July, 2017	2	Tanzania	Not stated	Hospital	Multi center: Randomized controlled trial (parallel group)	Randomized Trial	HPV screening	1. Completion of any follow up visit	In the intervention group, 24.0% (84/350) women attended their follow-up screening, and in the control group, 23.8% (80/335) women attended their follow-up screening (risk ratio 1.02, 95% CI 0.79-1.33).	0.24		0.238	risk ratio 1.02, 95% CI 0.79-1.33	705	12+ months	Undefined	Only cervix cancer	Combined strategies (different computations of first three)	Multicenter study to send reminders after positive HPV test results. The intervention group received one-way text messages, and the control group received no text messages. Over a period of 10 months, 10 health educative messages, and 5 reminders were sent to the women in the intervention group. The health educative messages were sent once a month and contained information about screening, risk f…	Single intervention	App or SMS	Patients	No	Attendance to a health provider-initiated follow-up cervical cancer screening among HPV-positive women was strikingly low, and one-way text messages did not improve the attendance rate. Implementation of rapid HPV testing as a primary screening method at the clinic level entails the challenge of ensuring a proper follow-up of women.	No															0
Luckett 2015		2015	Patient Navigation Program	Effect of patient navigator program on no-show rates at an academic referral colposcopy clinic	Effect of patient navigator program on no-show rates at an academic referral colposcopy clnic	Rebecca Luckett, Department of Obstetrics and Gynecology, Brigham and Women's Hospital, Boston, Massachusetts	Evaluate the impact of a patient navigator program on the clinical no-show rate at a pap smear evaluation clinic in Boston, MS.	January, 2006	December, 2013	8	United States	Urban	Hospital	Cohort study	Cohort study	Cytology	1. Completion of any follow up visit	49.7% no-show rate vs 29.5% in the pre-study period vs study period	0.705		0.533	0.001	4199	Not stated	Undefined	Only cervix cancer	Combined strategies (different computations of first three)	Single navigator hired to reach out to patients with education and navigation support if they were identified as high need or if they self-reported some barriers for attending follow up visits.	Single intervention	Combination	Patients	Yes	Patient navigation helps with decreasing no-show rates and increase compliance with cervical cancer screening and treatment in a tertiary care referral institution.	Yes	Lack of systematic definition of the outcome.			1	0	1	1		1	0		0	1	1	6
Markossian 2012		2012	Chicago Patient Navigation Research Program	Follow-up and timeliness after an abnormal cancer screening among underserved, urban women in a patient navigation program	Follow-Up and Timeliness After an Abnormal Cancer Screening Among Underserved, Urban Women in a Patient Navigation Program	Talar W. Markossian, Jiann-Ping Hsu College of Public Health, Georgia Southern University, 501 Forest Drive, P.O. Box 8015, Statesboro, GA 30460. Phone: 912-478-7901; Fax: 912-478-0171; E-mail: tmarkossian@georgiasouthern.edu	Evaluate the efficacy of a Chicago-based cancer patient navigation program developed to increase the proportion of patients reaching diagnostic resolution and reduce the time from abnormal screening test to definitive diagnostic resolution among low-income, minority women.	October, 2005	March, 2010	4.2	United States	Urban	Other: Hospitals and FQHCs in Chicago	Non-randomized, controlled trial	Non-randomized interventional trial	Cytology	3. Time to definite diagnosis	52.4% vs 24.9% of women reached diagnostic resolution in the navigation group in comparison to the control group by 60 days	NA		NA	From days 31 through 365, compared with controls, navigated women had shorter time to diagnostic resolution (aHR 2.31, CI 1.75–3.06, P < 0.0001)	545	1-3 months	Combination	Cervix cancer and breast cancer	Combined strategies (different computations of first three)	CCNP had 4 major components including identifying and recruiting patients, identifying individual barriers to receiving care, developing and implementing an individualized plan to address the barriers, and tracking patients through problem resolution	Multi-component	Combination	Patients	Yes	Patient navigation reduces time from abnormal cancer finding to definitive diagnosis in underserved women.	Yes	Potential confounding variables such as education and income level were not included in the models due to limitations in availability of data in the control group														0
Miller 2013		2013	Computer-assisted telephone interview (CATI) system	Tailored telephone counseling to improve adherence to follow-up regimens after an abnormal pap smear among minority, underserved women	Tailored telephone counseling to improve adherence to follow-up regimens after an abnormal pap smear among minority, underserved women	Suzanne Miller, Department of Psychosocial and Behavioral Medicine, Fox Chase Cancer Center/Temple University Health System, USA	Explore the impact of a tailored telephone counseling intervention on increasing follow-up adherence after an abnormal Pap smear result among low-income, minority women, which may reduce cervical cancer disparity.	May, 2006	June, 2010	3	United States	Urban	Clinic	Randomized controlled trial	Randomized Trial	Cytology	1. Completion of any follow up visit	The telephone counseling group showed greater adherence to follow-up recommendations than did the combined other two groups (p < 0.05). The adherence rates of the combined group vs. telephone group were: 63.76% vs. 75.41% for initial colposcopy (p > 0.05), 55.56% vs. 70.00% for 6-month follow-up (p > 0.05), and 56.36% vs. 62.96% for 12-month follow-up (p > 0.05).	0.7541		0.6376	0.1027	211	7-12 months	Low-income	Only cervix cancer	Combined strategies (different computations of first three)	Participants randomized to either of the two intervention conditions received Enhanced Standard Care as described above and a cognitive affective barriers intervention. Participants who were randomized to the Tailored Telephone Intervention were administered the initial telephone-delivered barriers counseling protocol, immediately after the baseline and barriers assessments. Participants randomiz…	Single intervention	Phone call	Patients	No	Tailored telephone barriers counseling improves adherence to initial colposcopy, as well as to longer-term medical follow-up, among low-income, inner-city women.	Yes															0
Paskett 2012	Excluded from meta because they don't provide numbers to calculate follow up proportions	2011	Ohio Patient Navigation Research Program	The Ohio Patient Navigation Research Program (OPNRP): Does the ACS-patient navigation model improve time to resolution among patients with abnormal screening tests?	The Ohio Patient Navigation Research Program (OPNRP): Does the American Cancer Society patient navigation model improve time to resolution among patients with abnormal screening tests?	Electra D. Paskett, PhD, The Ohio State University, 1590 North High Street, Suite 525, Columbus, OH 43201; (614) 293-3917 phone; (614) 293-5611 fax; Electra.Paskett@osumc.edu	To test the Ohio American Cancer Society model of PN as it relates to reducing time to diagnostic resolution among persons with abnormal breast, cervical, or colorectal cancer screening tests or symptoms			2	United States	Urban	Clinic	Randomized controlled trial (group randomized)	Randomized Trial	Cytology	3. Time to definite diagnosis	the resolution rate at 15 months was 65% higher in the PN arm (p=0.012 for difference in risk across arms; p=0.009) for an increase in relative risk over time.	NA		NA	HR 1.19 [0.93-1.36 at 3 months and HR 1.32 [1.07, 1.63] at 6 months.	862	4-6 months	Combination	Cervix cancer, breast cancer and colorectal cancer	Combined strategies (different computations of first three)	Navigators first identified specific barriers to care and then assisted participants by taking actions tailored to the specific needs of the individual. Support was expressed as concern for the participantâ€™s health, and actions taken by the navigators included supportive listening, providing educational materials, and providing referrals for psychological assistance, if needed. Navigators provi…	Single intervention	Combination	Patients	Yes	Participants with abnormal cancer screening tests or symptoms resolved faster if assigned to PN compared to those not assigned to PN. The effect of PN became apparent beginning six months after detection of the abnormality	No															0
Paskett 2016	Excluded because aggregated data from Boston, Chicago, Ohio and San Antonio papers	2016	Patient Navigation Research Program multiple centers	Impact of Patient Navigation Interventions on Timely Diagnostic Follow Up for Abnormal Cervical Screening	Impact of Patient Navigation Interventions on Timely Diagnostic Follow Up for Abnormal Cervical Screening	Electra D. Paskett, PhD Division of Cancer Prevention and Control Ohio State University 1590 North High Street Suite 525 Columbus, OH 43201 E-mail: electra.paskett@osumc.edu	Examine the effect of patient navigation versus usual care on timely diagnostic follow-up, defined as clinical management for women with cervical abnormalities within accepted time frames.	November, 2006	April, 2007	0.5	United States	Urban	Clinic	Other: Secondary data meta-analysis* interesting to see	Secondary analysis of data	Cytology	2. Diagnostic resolution	Hispanic/non-English (navigation vs. usual care)	NA		NA	OR 5.88, 95% CI 2.81-12.29, P=0.002	2660	4-6 months	Undefined	Only cervix cancer	Combined strategies (different computations of first three)	Patient navigation program were navigators explore barriers to access care for women, provide counseling and education, as well as appointment reminders and navigation.	Single intervention	Combination	Patients	Yes	Patient navigation can improve timely diagnostic follow-up among women with low-risk cervical abnormalities, particularly in non-English-speaking Hispanic women.	No				1	1	1	1		1	0		1	1	0	7
Percac-Lima 2013		2013	Cervical Health Patient Navigation Program	The impact of a culturally tailored patient navigator program on cervical cancer prevention in Latina women	The Impact of a Culturally Tailored Patient Navigator Program on Cervical Cancer Prevention in Latina Women	Sanja Percac-Lima, Massachusetts General Hospital Chelsea HealthCare Center, Chelsea, Massachusetts	This study evaluated the impact of patient navigation on cervical cancer prevention in Latinas.	January, 2004	April, 2011		United States	Urban	Other: healthcare center and hospital	Cohort study	Cohort study	Cytology	1. Completion of any follow up visit	Navigated women had fewer missed colposcopy appointments over time, with the average falling from 19.8% to 15.7% ( p = 0.024), compared with an insignificant increase in the no-show rates from 18.6% to 20.6% ( p = 0.454) in the comparison group.	Intervention period = 84.3% Baseline period = 80.2%, P=0.024		Intervention period = 79.4% Baseline period = 81.4%, P=0.454	0.001	786	12+ months	Racial minorities	Only cervix cancer	Combined strategies (different computations of first three)	Patients were referred to patient navigation by the colposcopy clinic staff. Each week the staff generated a list of patients from MGH Chelsea who had missed colposcopy appointments.	Single intervention	Combination	Patients	Yes	Patient navigation can prevent cervical cancer in Latina women by increasing colposcopy clinic attendance, shortening time to colposcopy, and decreasing severity of cervical abnormalities over time.	No				1	0	1	1		1	0		1	1	1	7
Rodday 2015	Excluded because data is aggregate for 5 of the 10 different patient navigation programs and also because raw numbers are not provided, only time to diagnostic resolution	2015	Patient Navigation Research Program multiple centers	Impact of patient navigation in eliminating economic disparities in cancer care	Impact of Patient Navigation in Eliminating Economic Disparities in Cancer Care	Karen M. Freund, MD, MPH, Institute for Clinical Research and Health Policy Studies, Tufts Medical Center and Tufts University School of Medicine, 800 Washington Street, #63, Boston, MA 02111; Fax (617) 636-8023; kfreund@tuftsmedicalcenter.org	Examine whether SES factors are associated with delays in diagnostic resolution among patients with cancer screening abnormalities and whether patient navigation ameliorate these delays	1905-06-29	1905-07-03		United States	Not stated	Other: Multiple sites from the Patient Navigation Research Program from NCI	Other: Secondary analysis of data collected by PNRP	Secondary analysis of data	Cytology	3. Time to definite diagnosis	Overall, the median number of days to diagnostic resolution was greater for the control arm versus the navigation arm (86 vs 69 days; P<.001).	69 days		86 days	0.001	3777	7-12 months	Low-income	Cervix cancer and other	Combined strategies (different computations of first three)	Navigators used the Care Management Model16 to identify barriers to recommended care, develop strategies to address these barriers, and track participants through the steps in their medical evaluation with a focus on timely completion of the diagnostic evaluation. Navigators maintained contact (eg, telephone, mail, and in-person meetings) with participants, their families, and their health care p…	Single intervention	Combination	Patients	Yes	Delays in diagnostic resolution exist by employment, housing type, and marital status. Patient navigation eliminated these disparities in the study sample. These findings demonstrate the value of providing patient navigation to patients at high risk for delays in cancer care.	Yes	All data was aggregated for all cancer types.			1	1	1	1		1	0		1	1	1	8
Sanderson 2015		2015		Results of a health education message intervention on HPV knowledge and receipt of follow-up care among Latinas infected with high-risk human papillomavirus	Results of a Health Education Message Intervention on HPV Knowledge and Receipt of Followâ€‘up Care among Latinas Infected with Highâ€‘ risk Human Papillomavirus	MAUREEN SANDERSON is associated with the School of Graduate Studies and Research Meharry Medical College, Nashville, TN and the Department of Family and Community Medicine, Meharry Medical College, Nashville, TN.	The objective of the present study was to evaluate the effect of a health messaging intervention on receipt of follow-up care among high- risk HPV infected Latinas living on the Texas- Mexico border.	April, 2006	May, 2008		United States	Not stated	Clinic	Randomized controlled trial	Randomized Trial	HPV screening	1. Completion of any follow up visit		0.957		0.968	0.58	373	12+ months	Racial minorities	Only cervix cancer	Cognitive (educational activities offering new information or knowledge)		Single intervention	Letter	Patients	No	The HPV knowledge of nearly all women had increased greatly, but only two- thirds of women reported they had received follow-up care within one year of diagnosis regardless of additional health education messaging. Our findings suggest that, regardless of type of health education messaging, Latinas living on the Texas- Mexico border are aware that follow-up care is recommended, but they may not r…	Yes	Follow-up care was based on womenâ€™s reports of their health care providersâ€™ recommendations at baseline for follow-up diagnostic procedures, treatments and recommendations. There was no statistical difference in follow up rates (reported) between the two groups														0
Simon 2015	Excluded because they don't offer raw proportions, only delays days	2015	DuPage Patient Navigation Collaborative, using the navigation model from national Patient Navigation Research Program	Evaluating a bilingual patient navigation program for uninsured women with abnormal screening tests for breast and cervical cancer: implications for future navigator research	Evaluating a Bilingual Patient Navigation Program for Uninsured Women With Abnormal Screening Tests for Breast and Cervical Cancer: Implications for Future Navigator Research	Melissa A. Simon, MD, MPH, Departments of Obstetrics and Gynecology and Preventive Medicine, Robert H. Lurie Comprehensive Cancer Center, Northwestern University Feinberg School of Medicine, 633 N St Clair, Suite 1800, Chicago, IL 60611 (e-mail: m-simon2@northwestern.edu).	Evaluate the Patient Navigation Research Program (PNRP) model for uninsured women receiving free breast or cervical cancer screening through the Illinois Breast and Cervical Cancer Program in DuPage County, Illinois	March, 2009	September, 2012		United States	Urban	Other: DuPage County records review	Cohort study	Cohort study	Cytology	3. Time to definite diagnosis	In the intervention group, a total of 45.8% of patients with abnormal cervical screening results had delayed follow up (60 days)	56.5 days		49.5 (Kanakee), 58.0 (Lake), 65.0 (Suburban Cook)	NA	697	1-3 months	Low-income	Cervix cancer and breast cancer	Combined strategies (different computations of first three)	Adaptation of the national patient navigation program, using methods from PNRP study. Adaptations include: community navigators that move freely among multiple clinics and hospitals and navigate patients regardless of patients' clinical or hospital affiliation. To leverage our network of AD-affiliated sites and local partners, we also elected for navigators to be more involved on the ground in li…	Single intervention	Combination	Patients	Yes	Coallitions are able to successfully replicate and scale the PNRP model. Community nagivators ensured that low-income patients who speak only Spanish don't have inferior follow-up outcomes compared to english-speaking patients.	No				1	1	1	1		1	1		1	1	1	9
Tomlinson 2004		2004		Does improving communication and information for women increase attendance at colposcopy in an inner city clinic? A randomised controlled trial	Does improving communication and information for women increase attendance at colposcopy in an inner city clinic? A randomised controlled trial	A. Tomlinson, The Academic Unit of Obstetrics and Gynaecology, St Mary's Hospital, Manchester, UK	To establish whether information leaflets and appointment reminders improve attendance for diagnostic colposcopy.	2001	1905-06-23		United Kingdom	Urban	Clinic	Randomized controlled trial (pragmatic randomized)	Randomized Trial	Cytology	1. Completion of any follow up visit	Default in the intervention arm was 18% compared to 35% in the control arm (defined by attendance to colposcopy appointments).	0.82		0.65	*significant, but not specified (95% CI 0.091-0.242 (9% - 24%) SE of difference 0.03 SE 1.96	500	Not stated	Undefined	Only cervix cancer	Combined strategies (different computations of first three)	Women referred for colposcopy were sent a comprehensive information leaflet with their appointment details and additionally were sent reminder letters regarding their appointment 7-10 days prior to their appointment date.	Single intervention	Letter	Patients	No		No	The detailed leaflet had a significant benefit in reducing the default rate for colposcopy attendance in the control and intervention groups 35% vs 18%, 95% CI 0.091-0.242														0
Wagner 2007		2007		The costs of an outreach intervention for low-income women with abnormal Pap smears	The Costs of an Outreach Intervention for Low-Income Women With Abnormal Pap Smears	Todd H. Wagner, PhD, VA Health Economics Resource Center, 795 Willow Rd, MPD 152, Menlo Park, CA 94025. Telephone: 650-493-5000 ext 22048. E-mail: twagner@stanford.edu.	This randomized controlled trial evaluated and compared the total cost and cost per follow-up of a tailored outreach intervention plus usual care with the total cost and cost per follow-up of usual care alone.	36404	2001-08-31		United States	Urban	Hospital	Randomized controlled trial	Randomized Trial	Cytology	1. Completion of any follow up visit	There were 15 such women in the intervention group and 14 in the control group. After the intervention, of the women with HGSIL, 87% of those in the interven- tion group and 43% of those in the control group had docu- mented follow-up	0.87		0.43	NA	348	4-6 months	Low-income	Only cervix cancer	Combined strategies (different computations of first three)	The CHAs contacted participants in the intervention group by telephone to administer a brief demographic questionnaire. Following the initial telephone contact, CHAs met with each woman, administered a structured baseline questionnaire, and using an algorithm based on responses to the survey, provided tailored education, counseling, and referrals. The primary objective of the CHAs throughout the …	Single intervention	Combination	Patients	Yes	In a health care system in which many women fail to get follow-up care for an abnormal Pap smear, outreach workers were more effective than usual care (mail or telephone reminders) at increasing follow-up rates. The results suggest that outreach workers should manage their effort based on the degree of abnormality; most effort should be placed on women with the most severe abnormality (highgrade …	No															0
Dupuis 2010		2010		Tracking abnormal cervical cancer screening: evaluation of an EMR-based intervention	Tracking Abnormal Cervical Cancer Screening: Evaluation of an EMR-Based Intervention	Elizabeth A. Dupuis, MD; Womenâ€™s Health Unit, Section of General Internal Medicine, Evans Department of Medicine, and Womenâ€™s Health Interdisciplinary Research Center, Boston University School of Medicine, 801 Massachusetts Avenue, Suite 470, Boston, MA 02118, USA (e-mail: Elizabeth.Dupuis@bmc.org).	Develop and evaluate an electronic tracking system to improve follow-up of abnormal Pap tests.	December, 2004	June, 2008	3.5	United States	Urban	Clinic	Retrospective chart review (Cohort-like)	Cohort study	Cytology	2. Diagnostic resolution	Controlling for type of abnormality and practice location, the adjusted mean time to resolution decreased significantly from 108 days (confidence interval, CI 105â€“112 days) in the pre-intervention period to 86 days (CI 81â€“91 days). After multivariate adjustment for type of Pap abnormality and practice location, subjects in the post-intervention period were significantly more likely to ever ac…	0.97		0.93	0.2	206	7-12 months	Low-income	Only cervix cancer	Behavioral (addressing changes in follow up behavior such as appointment remainders)	This is a tracking system within the Electronic Medical Record to improve adequate follow-up of abnormal Pap tests	Single intervention	Other: Embedded within EMR	Providers	No	Our study cannot demonstrate that with follow up, we directly avoided cases of invasive cervical cancer. However, we show that in an at-risk urban population, an automated, EMR-based tracking system reduced the time to resolution, and increased the number of women who achieved diagnostic resolution.	Yes	This is a very small study, the results are difficult to generalize and the follow up time was not the same as the pre-intervention analysis (24 month pre intervention and 12 months post intervention).			1	0	1	1		1	0		1	1	0	6
Engelstad 2005		2005		The effectiveness of a community outreach intervention to improve follow-up among underserved women at highest risk for cervical cancer	The effectiveness of a community outreach intervention to improve follow-up among underserved women at highest risk for cervical cancer	Linda P. Engelstad, M.D. Fax: +1 510 535 7369. E-mail address: lengelstad@acmedctr.org (L.P. Engelstad).	Design and evaluate a community outreach intervention to locate women with an abnormal Pap test and facilitate follow-up for low-income women in a public hospital setting.	September, 1999	August, 2001	2	United States	Urban	Hospital	Randomized controlled trial	Randomized Trial	Cytology	1. Completion of any follow up visit	Women in the intervention group were much more likely to obtain timely follow-up at Highland Hospital than were those in the control group (61% vs. 32%, P = 0.001)	61% follow up		32% follow up	0.001	348	4-6 months	Low-income	Only cervix cancer	Behavioral (addressing changes in follow up behavior such as appointment remainders)	The intervention consisted of a centralized computerized tracking follow-up system and outreach with tailored counseling (by screening behavior, coping and consumer skills, attitudinal and access barriers) provided to women in person by CHAs.	Multi-component	Combination	Providers	Yes	An outreach intervention is highly effective at increasing follow-up of abnormal Pap smears in a public hospital setting. Institutions offering cervical cancer screening to low-income, high-risk women should consider the use of outreach workers to reduce loss to follow-up.	Yes	The extent of the intervention is not well explained in terms of what barriers to follow-up were the CHAs addressing. Tracking was barely mentioned, but it could perhaps be an important factor for appropriate follow up														0

## Sheet: Final table 1
	Number of studies	Percentage of studies
Study design
Observational and quasi-experimental	13	0.464286
Randomized controlled trial	11	0.392857
Secondary analysis of data	4	0.142857	1
Study location
United States	22	0.785714
Outside of the United States a	6	0.214286
Type of patient population
Low-Income populations	10	0.357143
Racial Minorities	5	0.178571
Women older than 65 years of age	1	0.0357143
Combination	3	0.107143
Not stated	9	0.321429	28	1	28
Type of abnormal exam
Citology	23	0.821429
HPV Test	2	0.0714286
VIA/VILI	1	0.0357143
Not specified	2	0.0714286	28	1
Main outcome measurement
Completion of any follow up visit	18	0.642857
Diagnostic resolution	4	0.142857
Time to definite diagnosis	6	0.214286	28	1
Follow up adherence assessed
1-3 monhts	4	0.142857
4-6 months	8	0.285714
7-12 months	4	0.142857
12+ months	10	0.357143
Not stated	2	0.0714286	28	1
Characteristics of Interventions
Type of intervention
Behavioral	9	0.321429
Cognitive	1	0.0357143
Sociologic	0	0
Combined strategies	18	0.642857	28	1
Complexity of intervention
Single Intervention	23	0.821429
Multi-component	5	0.178571
Use of patient navigation
Yes	18	0.642857
No	10	0.357143
Intervention delivery strategy
App or SMS	1	0.0357143
Letter	5	0.178571
Phone Calls	2	0.0714286
Electronic Medical Records	1	0.0357143
Combination	19	0.678571	28	1
Sample Size Range
29-500	11	0.392857
501-10,000	9	0.321429
10,001-13,975	2	0.0714286
Target for interventions
Family members	1	0.0357143
Patients	25	0.892857
Providers	2	0.0714286		1
Total number of interventions	28
a Canada, Denmark, Tanzania, Uganda, United Kingdom
